# Supplementary material for: N′-(Adamantan-2-yl­idene)benzo­hydrazide
Source: Acta Crystallogr Sect E Struct Rep Online. 2012 Jun 30;68(Pt 7):o2247–8. doi: 10.1107/S1600536812028644 (PMC3394036; doi:10.1107/S1600536812028644)
Supplement: Supplementary file 1 [file e-68-o2247-sup1.cif]

##############################################################################
#                                                                            #
# This CIF contains the data in a paper accepted for publication in          #
# Acta Crystallographica Section E. It conforms to the requirements of       #
# Notes for Authors for Acta Crystallographica Section E, and has been       #
# peer reviewed under the auspices of the IUCr Commission on Journals.       #
#                                                                            #
# Full details of the Crystallographic Information File format               #
# are given in the paper "The Crystallographic Information File (CIF):       #
# a New Standard Archive File for Crystallography" by S. R. Hall, F. H.      #
# Allen and I. D. Brown [Acta Cryst. (1991), A47, 655-685].                  #
#                                                                            #
# The current version of the core CIF dictionary is obtainable from          #
# ftp://ftp.iucr.org/pub/cif_core.dic.                                       #
#                                                                            #
# Software is freely available for graphical display of the structure(s)     #
# in this CIF. For information consult the CIF software page                 #
# http://www.iucr.org/resources/cif/software.                                #
#                                                                            #
# This file may be used for bona fide research purposes within the           #
# scientific community so long as proper attribution is given to the journal # 
# article from which it was obtained.                                        #
#                                                                            #
##############################################################################
data_global
_audit_creation_method     'from SHELXL97 CIF and IUCr SHELXL97-template'
_journal_date_recd_electronic     2012-06-21
_journal_date_accepted     2012-06-24
_journal_name_full     'Acta Crystallographica, Section E'
_journal_year     2012
_journal_volume     68
_journal_issue      7
_journal_page_first     o2247
_journal_page_last     o2248
_journal_paper_category     QO
_journal_paper_doi     10.1107/S1600536812028644
_journal_coeditor_code     SU2467
_publ_contact_author_name     'Santiago Gar\'ia-Granda'
_publ_contact_author_address
;
Departamento de Qu\'imica F\'isica y Anal\'itica
Facultad de Qu\'imica
Universidad de Oviedo -- CINN
C/ Juli\'an Claver\'ia, 8
33006 Oviedo
Asturias
Spain
;
_publ_contact_author_email     'sgg@uniovi.es'
_publ_contact_author_fax     '+34 985 103125'
_publ_contact_author_phone     '+34 985 103477'
_publ_section_title
;
<i>N</i>'-(Adamantan-2-ylidene)benzohydrazide
;
loop_
    _publ_author_name
    _publ_author_footnote
    _publ_author_address
    'Maha S. Almutairi ' .
;
College of Pharmacy
King Saud University
PO Box 2457
Riyadh 11451
Saudi Arabia
;
    'Ali A. El-Emam'
;
Additional correspondence author, e-mail: elemam5@hotmail.com.
;
;
College of Pharmacy
King Saud University
PO Box 2457
Riyadh 11451
Saudi Arabia
;
    'Nasser R. El-Brollosy' .
;
College of Pharmacy
King Saud University
PO Box 2457
Riyadh 11451
Saudi Arabia
;
    'Said-Abdelbaky, Mohammed' .
;
Departamento de Qu\'imica F\'isica y Anal\'itica
Facultad de Qu\'imica
Universidad de Oviedo -- CINN
C/ Juli\'an Claver\'ia, 8
33006 Oviedo
Asturias
Spain
;
    'Garc\'ia-Granda, Santiago' .
;
Departamento de Qu\'imica F\'isica y Anal\'itica
Facultad de Qu\'imica
Universidad de Oviedo -- CINN
C/ Juli\'an Claver\'ia, 8
33006 Oviedo
Asturias
Spain
;
data_I
_audit_creation_method     SHELXL-97
_chemical_name_systematic
;
<i>N</i>'-(Adamantan-2-ylidene)benzohydrazide
;
_chemical_name_common     ?
_chemical_formula_moiety     'C17 H20 N2 O1'
_chemical_formula_sum     'C17 H20 N2 O1'
_chemical_formula_iupac     'C17 H20 N2 O1'
_chemical_formula_weight     268.35
_chemical_melting_point     ?
_symmetry_cell_setting     orthorhombic
_symmetry_space_group_name_H-M     'P b c a'
_symmetry_space_group_name_Hall     '-P 2ac 2ab'
loop_
    _symmetry_equiv_pos_site_id
    _symmetry_equiv_pos_as_xyz
    1 x,y,z
    2 1/2-x,-y,1/2+z
    3 1/2+x,1/2-y,-z
    4 -x,1/2+y,1/2-z
    5 -x,-y,-z
    6 1/2+x,y,1/2-z
    7 1/2-x,1/2+y,z
    8 x,1/2-y,1/2+z
_cell_length_a     7.9698(3)
_cell_length_b     17.5466(8)
_cell_length_c     20.1350(8)
_cell_angle_alpha     90.00
_cell_angle_beta     90.00
_cell_angle_gamma     90.00
_cell_volume     2815.7(2)
_cell_formula_units_Z     8
_cell_measurement_reflns_used     1578
_cell_measurement_theta_min     3.3382
_cell_measurement_theta_max     70.3786
_cell_measurement_temperature     120.10(10)
_exptl_crystal_description     prism
_exptl_crystal_colour     colourless
_exptl_crystal_size_max     0.26
_exptl_crystal_size_mid     0.08
_exptl_crystal_size_min     0.02
_exptl_crystal_density_diffrn     1.266
_exptl_crystal_density_meas     ?
_exptl_crystal_density_method     'not measured'
_exptl_crystal_F_000     1152
_exptl_absorpt_coefficient_mu     0.624
_exptl_absorpt_correction_type     multi-scan
_exptl_absorpt_process_details
;
(CrysAlis RED; Oxford Diffraction, 2010)
;
_exptl_absorpt_correction_T_min     0.942
_exptl_absorpt_correction_T_max     0.988
_exptl_special_details
;
Spectroscopic data for the title compound:
^1^H NMR (CDCl~3~, 500.13MHz): \d 1.82--1.96 (m, 14H, Adamantane-H), 7.36--7.43
(m, 3H, Ar---H), 7.51--7.53 (m, 2H, Ar---H), 8.81 (s, 1H, NH). ^13^C NMR
(CDCl~3~, 125.76MHz): \d 27.70, 31.82, 36.20, 37.93, 39.06, 164.47
(Adamantane-C), 127.29, 128.66, 131.73, 133.77 (Ar---C), 171.29 (C\\db O).
;
_diffrn_ambient_temperature     120.10(10)
_diffrn_radiation_type     CuK\a
_diffrn_radiation_wavelength     1.54184
_diffrn_radiation_source     'Enhance (Cu) X-ray Source'
_diffrn_radiation_monochromator     graphite
_diffrn_measurement_device_type     'Oxford Diffraction Xcalibur Ruby Gemini'
_diffrn_measurement_method     '\w scans'
_diffrn_detector_area_resol_mean     10.2673
_diffrn_reflns_number     7280
_diffrn_reflns_av_R_equivalents     0.0521
_diffrn_reflns_av_sigmaI/netI     0.1779
_diffrn_reflns_theta_min     3.3382
_diffrn_reflns_theta_max     70.3786
_diffrn_reflns_theta_full     67.50
_diffrn_measured_fraction_theta_max     0.978
_diffrn_measured_fraction_theta_full     0.996
_diffrn_reflns_limit_h_min     -6
_diffrn_reflns_limit_h_max     9
_diffrn_reflns_limit_k_min     -21
_diffrn_reflns_limit_k_max     20
_diffrn_reflns_limit_l_min     -24
_diffrn_reflns_limit_l_max     20
_diffrn_standards_number     ?
_diffrn_standards_interval_count     ?
_diffrn_standards_interval_time     ?
_diffrn_standards_decay_%     ?
_refine_special_details
;
Refinement of <i>F</i>^2^ against ALL reflections. The weighted <i>R</i>-factor
<i>wR</i> and goodness of fit <i>S</i> are based on <i>F</i>^2^, conventional
<i>R</i>-factors <i>R</i> are based on <i>F</i>, with <i>F</i> set to zero for
negative <i>F</i>^2^. The threshold expression of <i>F</i>^2^ >
\s(<i>F</i>^2^) is used only for calculating <i>R</i>-factors(gt) <i>etc</i>.
and is not relevant to the choice of reflections for refinement.
<i>R</i>-factors based on <i>F</i>^2^ are statistically about twice as large
as those based on <i>F</i>, and <i>R</i>- factors based on ALL data will be
even larger.
;
_reflns_number_total     2634
_reflns_number_gt     1859
_reflns_threshold_expression     I>2sigma(I)
_refine_ls_structure_factor_coef     Fsqd
_refine_ls_matrix_type     full
_refine_ls_R_factor_all     0.0792
_refine_ls_R_factor_gt     0.0505
_refine_ls_wR_factor_gt     0.1207
_refine_ls_wR_factor_ref     0.1388
_refine_ls_goodness_of_fit_ref     1.025
_refine_ls_restrained_S_all     1.025
_refine_ls_number_reflns     2634
_refine_ls_number_parameters     185
_refine_ls_number_restraints     0
_refine_ls_hydrogen_treatment     mixed
_refine_ls_weighting_scheme     calc
_refine_ls_weighting_details
         'calc w=1/[\s^2^(Fo^2^)+(0.0662P)^2^+0.0000P] where P=(Fo^2^+2Fc^2^)/3'
_atom_sites_solution_hydrogens     geom
_atom_sites_solution_primary     direct
_atom_sites_solution_secondary     difmap
_refine_ls_shift/su_max     0.000
_refine_ls_shift/su_mean     0.000
_refine_diff_density_max     0.170
_refine_diff_density_min     -0.233
_refine_ls_extinction_method     none
_refine_ls_extinction_coef     ?
loop_
    _atom_type_symbol
    _atom_type_description
    _atom_type_scat_dispersion_real
    _atom_type_scat_dispersion_imag
    _atom_type_scat_source
    'C' 'C' 0.0181 0.0091
                         'International Tables Vol C Tables 4.2.6.8 and 6.1.1.4'
    'H' 'H' 0.0000 0.0000
                         'International Tables Vol C Tables 4.2.6.8 and 6.1.1.4'
    'N' 'N' 0.0311 0.0180
                         'International Tables Vol C Tables 4.2.6.8 and 6.1.1.4'
    'O' 'O' 0.0492 0.0322
                         'International Tables Vol C Tables 4.2.6.8 and 6.1.1.4'
_computing_data_collection     'CrysAlis CCD (Oxford Diffraction, 2010)'
_computing_cell_refinement     'CrysAlis CCD (Oxford Diffraction, 2010)'
_computing_data_reduction     'CrysAlis RED (Oxford Diffraction, 2010)'
_computing_structure_solution     'SIR92 (Altomare <i>et al.</i>, 1994)'
_computing_structure_refinement     'SHELXL97 (Sheldrick, 2008)'
_computing_molecular_graphics     'ORTEP-3 for Windows (Farrugia, 1997)'
_computing_publication_material     'publCIF (Westrip, 2010)'
loop_
    _atom_site_type_symbol
    _atom_site_label
    _atom_site_fract_x
    _atom_site_fract_y
    _atom_site_fract_z
    _atom_site_U_iso_or_equiv
    _atom_site_thermal_displace_type
    _atom_site_calc_flag
    _atom_site_refinement_flags
    _atom_site_occupancy
    _atom_site_disorder_assembly
    _atom_site_disorder_group
    O O1 0.41632(17) 0.06584(9) 0.16083(8) 0.0312(5) Uani d . 1.000 . .
    N N1 0.6033(2) 0.11608(10) 0.23403(9) 0.0235(5) Uani d . 1.000 . .
    N N2 0.4774(2) 0.16129(10) 0.26108(9) 0.0223(5) Uani d . 1.000 . .
    C C1 0.5611(2) 0.07181(12) 0.18124(10) 0.0246(6) Uani d . 1.000 . .
    C C2 0.7017(2) 0.02971(12) 0.14858(10) 0.0249(6) Uani d . 1.000 . .
    C C3 0.8416(3) 0.00356(13) 0.18307(12) 0.0293(6) Uani d . 1.000 . .
    C C4 0.9655(3) -0.03725(14) 0.14965(14) 0.0371(8) Uani d . 1.000 . .
    C C5 0.9494(3) -0.05134(15) 0.08214(14) 0.0401(8) Uani d . 1.000 . .
    C C6 0.8098(3) -0.02579(14) 0.04800(12) 0.0369(7) Uani d . 1.000 . .
    C C7 0.6858(3) 0.01433(13) 0.08093(11) 0.0293(6) Uani d . 1.000 . .
    C C8 0.5128(2) 0.20447(12) 0.31045(10) 0.0220(6) Uani d . 1.000 . .
    C C9 0.6735(3) 0.21136(13) 0.34927(10) 0.0264(6) Uani d . 1.000 . .
    C C10 0.6324(3) 0.18818(14) 0.42134(11) 0.0310(7) Uani d . 1.000 . .
    C C11 0.7330(3) 0.29468(14) 0.34814(11) 0.0313(7) Uani d . 1.000 . .
    C C12 0.4986(3) 0.24128(14) 0.45032(11) 0.0296(6) Uani d . 1.000 . .
    C C13 0.3753(2) 0.25512(12) 0.33641(10) 0.0237(6) Uani d . 1.000 . .
    C C14 0.3378(3) 0.23380(14) 0.40906(11) 0.0291(6) Uani d . 1.000 . .
    C C15 0.4369(3) 0.33837(13) 0.33421(11) 0.0296(7) Uani d . 1.000 . .
    C C16 0.5968(3) 0.34691(13) 0.37629(11) 0.0288(6) Uani d . 1.000 . .
    C C17 0.5592(3) 0.32391(14) 0.44831(10) 0.0279(6) Uani d . 1.000 . .
    H H1N 0.716(3) 0.1276(15) 0.2457(12) 0.028(6) Uiso d . 1.000 . .
    H H3 0.85230 0.01330 0.22830 0.0350 Uiso c R 1.000 . .
    H H4 1.05900 -0.05500 0.17260 0.0440 Uiso c R 1.000 . .
    H H5 1.03280 -0.07810 0.05980 0.0480 Uiso c R 1.000 . .
    H H6 0.79920 -0.03560 0.00280 0.0440 Uiso c R 1.000 . .
    H H7 0.59160 0.03110 0.05790 0.0350 Uiso c R 1.000 . .
    H H9 0.75980 0.17780 0.33070 0.0320 Uiso c R 1.000 . .
    H H10A 0.59200 0.13600 0.42220 0.0370 Uiso c R 1.000 . .
    H H10B 0.73330 0.19080 0.44820 0.0370 Uiso c R 1.000 . .
    H H11A 0.83450 0.29970 0.37440 0.0380 Uiso c R 1.000 . .
    H H11B 0.75850 0.30960 0.30290 0.0380 Uiso c R 1.000 . .
    H H12 0.47540 0.22670 0.49640 0.0360 Uiso c R 1.000 . .
    H H13 0.27400 0.24930 0.30930 0.0280 Uiso c R 1.000 . .
    H H14A 0.25190 0.26730 0.42680 0.0350 Uiso c R 1.000 . .
    H H14B 0.29650 0.18190 0.41130 0.0350 Uiso c R 1.000 . .
    H H15A 0.46020 0.35290 0.28870 0.0360 Uiso c R 1.000 . .
    H H15B 0.35010 0.37190 0.35130 0.0360 Uiso c R 1.000 . .
    H H16 0.63530 0.39990 0.37500 0.0350 Uiso c R 1.000 . .
    H H17A 0.65970 0.32930 0.47510 0.0330 Uiso c R 1.000 . .
    H H17B 0.47350 0.35710 0.46660 0.0330 Uiso c R 1.000 . .
loop_
    _atom_site_aniso_label
    _atom_site_aniso_U_11
    _atom_site_aniso_U_22
    _atom_site_aniso_U_33
    _atom_site_aniso_U_12
    _atom_site_aniso_U_13
    _atom_site_aniso_U_23
    O1 0.0275(7) 0.0321(9) 0.0339(8) 0.0024(7) -0.0040(6) -0.0082(7)
    N1 0.0219(8) 0.0216(9) 0.0270(9) 0.0025(7) 0.0013(7) -0.0049(8)
    N2 0.0230(8) 0.0205(9) 0.0235(8) 0.0016(7) 0.0015(7) -0.0002(7)
    C1 0.0276(10) 0.0218(11) 0.0244(10) 0.0000(9) 0.0005(8) 0.0009(9)
    C2 0.0280(10) 0.0190(10) 0.0277(11) -0.0026(8) 0.0062(9) -0.0018(9)
    C3 0.0274(10) 0.0225(11) 0.0381(12) -0.0009(9) 0.0020(9) -0.0011(10)
    C4 0.0292(11) 0.0298(13) 0.0522(15) 0.0041(10) 0.0051(10) -0.0029(12)
    C5 0.0431(13) 0.0270(12) 0.0501(15) 0.0032(10) 0.0223(12) -0.0052(12)
    C6 0.0528(14) 0.0248(12) 0.0330(12) -0.0033(11) 0.0161(12) -0.0025(10)
    C7 0.0374(11) 0.0214(11) 0.0290(11) -0.0013(9) 0.0022(9) -0.0010(9)
    C8 0.0242(9) 0.0199(10) 0.0220(10) -0.0005(8) -0.0001(8) 0.0015(9)
    C9 0.0245(9) 0.0289(12) 0.0259(10) 0.0035(9) -0.0012(9) -0.0065(9)
    C10 0.0388(11) 0.0284(13) 0.0257(11) 0.0050(10) -0.0087(10) -0.0007(10)
    C11 0.0299(10) 0.0342(13) 0.0298(11) -0.0096(10) 0.0010(9) -0.0049(10)
    C12 0.0380(11) 0.0288(12) 0.0220(10) 0.0016(10) 0.0010(9) 0.0008(9)
    C13 0.0250(9) 0.0219(11) 0.0242(10) 0.0016(8) 0.0003(8) -0.0014(9)
    C14 0.0307(10) 0.0270(12) 0.0296(11) -0.0017(9) 0.0070(9) -0.0039(10)
    C15 0.0371(11) 0.0235(12) 0.0282(11) 0.0032(9) -0.0021(9) 0.0002(9)
    C16 0.0359(11) 0.0222(11) 0.0284(11) -0.0055(10) -0.0006(9) -0.0017(9)
    C17 0.0313(10) 0.0276(12) 0.0248(10) 0.0014(9) -0.0031(9) -0.0060(9)
_geom_special_details
;
 Bond distances, angles etc. have been calculated using the
 rounded fractional coordinates. All su's are estimated
 from the variances of the (full) variance-covariance matrix.
 The cell esds are taken into account in the estimation of
 distances, angles and torsion angles
;
loop_
    _geom_bond_atom_site_label_1
    _geom_bond_atom_site_label_2
    _geom_bond_site_symmetry_1
    _geom_bond_site_symmetry_2
    _geom_bond_distance
    _geom_bond_publ_flag
    O1 C1 . . 1.229(2) no
    N1 N2 . . 1.390(2) no
    N1 C1 . . 1.359(3) no
    N2 C8 . . 1.281(3) no
    N1 H1N . . 0.95(2) no
    C1 C2 . . 1.495(3) no
    C2 C7 . . 1.394(3) no
    C2 C3 . . 1.391(3) no
    C3 C4 . . 1.393(3) no
    C4 C5 . . 1.388(4) no
    C5 C6 . . 1.383(3) no
    C6 C7 . . 1.383(3) no
    C8 C9 . . 1.505(3) no
    C8 C13 . . 1.505(3) no
    C9 C11 . . 1.537(3) no
    C9 C10 . . 1.542(3) no
    C10 C12 . . 1.532(3) no
    C11 C16 . . 1.530(3) no
    C12 C17 . . 1.529(3) no
    C12 C14 . . 1.533(3) no
    C13 C14 . . 1.539(3) no
    C13 C15 . . 1.542(3) no
    C15 C16 . . 1.538(3) no
    C16 C17 . . 1.535(3) no
    C3 H3 . . 0.9300 no
    C4 H4 . . 0.9300 no
    C5 H5 . . 0.9300 no
    C6 H6 . . 0.9300 no
    C7 H7 . . 0.9300 no
    C9 H9 . . 0.9800 no
    C10 H10A . . 0.9700 no
    C10 H10B . . 0.9700 no
    C11 H11A . . 0.9700 no
    C11 H11B . . 0.9700 no
    C12 H12 . . 0.9800 no
    C13 H13 . . 0.9800 no
    C14 H14A . . 0.9700 no
    C14 H14B . . 0.9700 no
    C15 H15A . . 0.9700 no
    C15 H15B . . 0.9700 no
    C16 H16 . . 0.9800 no
    C17 H17A . . 0.9700 no
    C17 H17B . . 0.9700 no
loop_
    _geom_angle_atom_site_label_1
    _geom_angle_atom_site_label_2
    _geom_angle_atom_site_label_3
    _geom_angle_site_symmetry_1
    _geom_angle_site_symmetry_2
    _geom_angle_site_symmetry_3
    _geom_angle
    _geom_angle_publ_flag
    N2 N1 C1 . . . 117.00(15) no
    N1 N2 C8 . . . 118.84(16) no
    N2 N1 H1N . . . 117.7(15) no
    C1 N1 H1N . . . 123.3(15) no
    N1 C1 C2 . . . 116.18(15) no
    O1 C1 C2 . . . 120.97(18) no
    O1 C1 N1 . . . 122.86(18) no
    C1 C2 C7 . . . 117.22(17) no
    C3 C2 C7 . . . 119.77(19) no
    C1 C2 C3 . . . 122.97(19) no
    C2 C3 C4 . . . 119.8(2) no
    C3 C4 C5 . . . 120.0(2) no
    C4 C5 C6 . . . 120.3(2) no
    C5 C6 C7 . . . 120.1(2) no
    C2 C7 C6 . . . 120.1(2) no
    N2 C8 C13 . . . 117.29(16) no
    N2 C8 C9 . . . 129.62(18) no
    C9 C8 C13 . . . 113.07(17) no
    C8 C9 C11 . . . 109.34(18) no
    C8 C9 C10 . . . 106.66(18) no
    C10 C9 C11 . . . 109.29(18) no
    C9 C10 C12 . . . 110.24(19) no
    C9 C11 C16 . . . 110.21(19) no
    C10 C12 C17 . . . 110.30(19) no
    C10 C12 C14 . . . 108.88(19) no
    C14 C12 C17 . . . 109.33(19) no
    C8 C13 C15 . . . 108.53(15) no
    C8 C13 C14 . . . 109.15(17) no
    C14 C13 C15 . . . 108.63(17) no
    C12 C14 C13 . . . 109.39(18) no
    C13 C15 C16 . . . 109.90(18) no
    C11 C16 C15 . . . 109.00(18) no
    C11 C16 C17 . . . 109.34(19) no
    C15 C16 C17 . . . 109.46(19) no
    C12 C17 C16 . . . 109.64(18) no
    C2 C3 H3 . . . 120.00 no
    C4 C3 H3 . . . 120.00 no
    C3 C4 H4 . . . 120.00 no
    C5 C4 H4 . . . 120.00 no
    C4 C5 H5 . . . 120.00 no
    C6 C5 H5 . . . 120.00 no
    C5 C6 H6 . . . 120.00 no
    C7 C6 H6 . . . 120.00 no
    C2 C7 H7 . . . 120.00 no
    C6 C7 H7 . . . 120.00 no
    C8 C9 H9 . . . 111.00 no
    C10 C9 H9 . . . 110.00 no
    C11 C9 H9 . . . 110.00 no
    C9 C10 H10A . . . 110.00 no
    C9 C10 H10B . . . 110.00 no
    C12 C10 H10A . . . 110.00 no
    C12 C10 H10B . . . 110.00 no
    H10A C10 H10B . . . 108.00 no
    C9 C11 H11A . . . 110.00 no
    C9 C11 H11B . . . 110.00 no
    C16 C11 H11A . . . 110.00 no
    C16 C11 H11B . . . 110.00 no
    H11A C11 H11B . . . 108.00 no
    C10 C12 H12 . . . 109.00 no
    C14 C12 H12 . . . 109.00 no
    C17 C12 H12 . . . 109.00 no
    C8 C13 H13 . . . 110.00 no
    C14 C13 H13 . . . 110.00 no
    C15 C13 H13 . . . 110.00 no
    C12 C14 H14A . . . 110.00 no
    C12 C14 H14B . . . 110.00 no
    C13 C14 H14A . . . 110.00 no
    C13 C14 H14B . . . 110.00 no
    H14A C14 H14B . . . 108.00 no
    C13 C15 H15A . . . 110.00 no
    C13 C15 H15B . . . 110.00 no
    C16 C15 H15A . . . 110.00 no
    C16 C15 H15B . . . 110.00 no
    H15A C15 H15B . . . 108.00 no
    C11 C16 H16 . . . 110.00 no
    C15 C16 H16 . . . 110.00 no
    C17 C16 H16 . . . 110.00 no
    C12 C17 H17A . . . 110.00 no
    C12 C17 H17B . . . 110.00 no
    C16 C17 H17A . . . 110.00 no
    C16 C17 H17B . . . 110.00 no
    H17A C17 H17B . . . 108.00 no
loop_
    _geom_torsion_atom_site_label_1
    _geom_torsion_atom_site_label_2
    _geom_torsion_atom_site_label_3
    _geom_torsion_atom_site_label_4
    _geom_torsion_site_symmetry_1
    _geom_torsion_site_symmetry_2
    _geom_torsion_site_symmetry_3
    _geom_torsion_site_symmetry_4
    _geom_torsion
    _geom_torsion_publ_flag
    C1 N1 N2 C8 . . . . -179.23(19) no
    N2 N1 C1 O1 . . . . -6.1(3) no
    N2 N1 C1 C2 . . . . 174.01(17) no
    N1 N2 C8 C9 . . . . -4.7(3) no
    N1 N2 C8 C13 . . . . 177.34(17) no
    O1 C1 C2 C3 . . . . -148.1(2) no
    O1 C1 C2 C7 . . . . 29.5(3) no
    N1 C1 C2 C3 . . . . 31.7(3) no
    N1 C1 C2 C7 . . . . -150.6(2) no
    C1 C2 C3 C4 . . . . 178.1(2) no
    C7 C2 C3 C4 . . . . 0.5(3) no
    C1 C2 C7 C6 . . . . -178.7(2) no
    C3 C2 C7 C6 . . . . -1.0(3) no
    C2 C3 C4 C5 . . . . 0.3(4) no
    C3 C4 C5 C6 . . . . -0.8(4) no
    C4 C5 C6 C7 . . . . 0.3(4) no
    C5 C6 C7 C2 . . . . 0.5(4) no
    N2 C8 C9 C10 . . . . -117.8(2) no
    N2 C8 C9 C11 . . . . 124.1(2) no
    C13 C8 C9 C10 . . . . 60.2(2) no
    C13 C8 C9 C11 . . . . -57.9(2) no
    N2 C8 C13 C14 . . . . 118.5(2) no
    N2 C8 C13 C15 . . . . -123.3(2) no
    C9 C8 C13 C14 . . . . -59.8(2) no
    C9 C8 C13 C15 . . . . 58.4(2) no
    C8 C9 C10 C12 . . . . -60.3(2) no
    C11 C9 C10 C12 . . . . 57.8(2) no
    C8 C9 C11 C16 . . . . 57.4(2) no
    C10 C9 C11 C16 . . . . -59.1(2) no
    C9 C10 C12 C14 . . . . 61.6(2) no
    C9 C10 C12 C17 . . . . -58.3(2) no
    C9 C11 C16 C15 . . . . -59.3(2) no
    C9 C11 C16 C17 . . . . 60.3(2) no
    C10 C12 C14 C13 . . . . -59.2(2) no
    C17 C12 C14 C13 . . . . 61.3(2) no
    C10 C12 C17 C16 . . . . 59.2(2) no
    C14 C12 C17 C16 . . . . -60.5(2) no
    C8 C13 C14 C12 . . . . 57.5(2) no
    C15 C13 C14 C12 . . . . -60.7(2) no
    C8 C13 C15 C16 . . . . -58.7(2) no
    C14 C13 C15 C16 . . . . 59.8(2) no
    C13 C15 C16 C11 . . . . 60.2(2) no
    C13 C15 C16 C17 . . . . -59.4(2) no
    C11 C16 C17 C12 . . . . -59.9(2) no
    C15 C16 C17 C12 . . . . 59.4(2) no
loop_
    _geom_hbond_atom_site_label_D
    _geom_hbond_atom_site_label_H
    _geom_hbond_atom_site_label_A
    _geom_hbond_site_symmetry_A
    _geom_hbond_distance_DH
    _geom_hbond_distance_HA
    _geom_hbond_distance_DA
    _geom_hbond_angle_DHA
    _geom_hbond_publ_flag
    N1 H1N N2 6_555 0.95(2) 2.17(2) 3.087(2) 162(2) yes
    C3 H3 O1 6_555 0.93 2.47 3.381(3) 167 yes
    C9 H9 O1 6_555 0.98 2.33 3.210(3) 149 yes
    C9 H9 N2 6_555 0.98 2.55 3.402(3) 145 yes
    C15 H15A Cg1 4_655 0.97 2.57 3.519(3) 164 yes
