# Supplementary material for: N′-(Adamantan-2-yl­idene)benzo­hydrazide
Source: Acta Crystallogr Sect E Struct Rep Online. 2012 Jun 30;68(Pt 7):o2247–8. doi: 10.1107/S1600536812028644 (PMC3394036; doi:10.1107/S1600536812028644)
Supplement: Supplementary file 2 [file e-68-o2247-Isup2.hkl]

#
# h,k,l, Fc-squared, Fo-squared, sigma(Fo-squared) and status flag
#
data_I
_shelx_title ' 23_lt in P b c a'
_shelx_refln_list_code          4
_shelx_F_calc_maximum      225.28
_exptl_crystal_F_000      1152.00
_reflns_d_resolution_high  0.8178
 
loop_
 _symmetry_equiv_pos_as_xyz
 'x, y, z'
 '-x+1/2, -y, z+1/2'
 'x+1/2, -y+1/2, -z'
 '-x, y+1/2, -z+1/2'
 '-x, -y, -z'
 'x-1/2, y, -z-1/2'
 '-x-1/2, y-1/2, z'
 'x, -y-1/2, z-1/2'
 
_cell_length_a     7.9698
_cell_length_b    17.5466
_cell_length_c    20.1350
_cell_angle_alpha  90.000
_cell_angle_beta   90.000
_cell_angle_gamma  90.000
 
_shelx_F_squared_multiplier     1.000
 
loop_
 _refln_index_h
 _refln_index_k
 _refln_index_l
 _refln_F_squared_calc
 _refln_F_squared_meas
 _refln_F_squared_sigma
 _refln_observed_status
   2   0   0    12523.75    11364.38    191.97 o
   4   0   0       63.08       85.51     32.48 o
   6   0   0      157.16      131.20     15.38 o
   8   0   0      265.85      285.32     35.50 o
   2   1   0     3249.74     2687.19     98.83 o
   4   1   0        6.80       40.58     18.98 o
   6   1   0       66.68       92.02     11.06 o
   8   1   0      190.77      201.87     21.77 o
   0   2   0     4489.17     3560.43     79.09 o
   2   2   0      725.60      828.80     60.65 o
   4   2   0      565.35      551.03     49.21 o
   6   2   0      368.38      370.28     17.43 o
   8   2   0     2187.19     2193.55     69.76 o
   2   3   0     8750.26     8475.39    201.32 o
   4   3   0        5.48        2.86     17.30 o
   6   3   0        3.16        1.17     10.93 o
   8   3   0       14.95       34.24     12.76 o
   0   4   0    29996.77    26071.82    308.48 o
   2   4   0    13540.03    13522.66    269.46 o
   4   4   0      569.24      605.08     85.36 o
   6   4   0     5185.32     4960.73     70.41 o
   8   4   0        2.28        2.24     15.86 o
   2   5   0     1555.98     1336.35     94.53 o
   4   5   0       24.63       46.76     34.91 o
   6   5   0     6465.61     6139.13     76.64 o
   8   5   0      675.14      688.01     71.01 o
   0   6   0     6985.41     6545.43    193.74 o
   2   6   0      977.05      836.96     81.30 o
   4   6   0      339.46      337.68     69.28 o
   6   6   0      348.37      346.73     24.29 o
   8   6   0      162.40      134.49     16.49 o
   2   7   0     7576.58     7384.78    248.15 o
   4   7   0     1599.44     1296.03    131.63 o
   6   7   0      548.04      538.94     29.05 o
   8   7   0      170.12      197.25     25.84 o
   0   8   0     1428.56     1296.18    106.85 o
   2   8   0     4221.88     4127.51    201.36 o
   4   8   0     1252.99     1119.25    126.83 o
   6   8   0     1477.89     1540.76     57.34 o
   8   8   0      357.72      324.00     32.92 o
   2   9   0       86.30       78.45     40.47 o
   4   9   0      102.38      122.37     52.80 o
   6   9   0      298.80      318.13     39.99 o
   8   9   0      484.29      411.48     32.00 o
   0  10   0     2201.35     2072.16    155.00 o
   2  10   0     7647.38     7588.50    308.27 o
   4  10   0       47.21       43.51     21.36 o
   6  10   0      448.00      371.33     42.96 o
   8  10   0       51.59       45.52     12.84 o
   2  11   0     8095.43     8317.11    343.93 o
   4  11   0      416.60      361.14     47.74 o
   6  11   0      448.26      410.50     43.38 o
   0  12   0      343.02      348.03     75.12 o
   2  12   0     1095.18     1126.48    133.45 o
   4  12   0      440.81      344.10     40.99 o
   6  12   0        1.81       -1.80     15.72 o
   2  13   0       10.42       12.17     43.90 o
   4  13   0      131.05      113.82     28.77 o
   6  13   0        4.18        8.04     15.07 o
   0  14   0       86.17      175.06     60.37 o
   2  14   0       14.31       -7.08     14.91 o
   4  14   0        0.55       15.55     23.83 o
   6  14   0       15.67        8.36     14.29 o
   2  15   0        9.23       15.32     15.29 o
   4  15   0     1398.51     1295.76     85.46 o
   6  15   0        0.17       -6.68     12.57 o
   0  16   0       20.33        6.67     25.26 o
   2  16   0       48.31       21.10     28.93 o
   4  16   0     1003.83     1134.33     76.91 o
   6  16   0      102.93       36.53     12.23 o
   2  17   0        2.51        7.19     28.69 o
   4  17   0        8.49       19.22     21.40 o
   0  18   0        7.58       15.18     23.29 o
   2  18   0      462.40      543.78     59.72 o
   4  18   0       93.90      116.69     22.76 o
   2  19   0        1.37      -23.46     23.46 o
   4  19   0       14.44       11.35      8.47 o
   0  20   0       17.94       24.98     19.83 o
   2  20   0      128.82      112.53     25.24 o
   2  21   0       36.33       26.15     13.12 o
   1   1   1       11.33       14.80      7.92 o
   2   1   1       76.09       89.76     16.95 o
   3   1   1      174.60      148.89     17.00 o
   4   1   1      478.15      512.12     37.58 o
   5   1   1      592.76      535.83     18.50 o
   6   1   1        0.39       14.19      6.16 o
   7   1   1      570.15      544.70     17.55 o
   8   1   1      259.74      285.10     17.46 o
   9   1   1       16.22       28.39     10.23 o
   0   2   1    11245.04     9836.81     92.42 o
   1   2   1        0.49        0.89      8.86 o
   2   2   1      946.30      907.71     45.15 o
   3   2   1      143.13      124.09     23.60 o
   4   2   1      124.32      132.84     19.86 o
   5   2   1       10.94       10.94      5.79 o
   6   2   1       97.25      105.78     11.94 o
   7   2   1       23.14       14.29      6.25 o
   8   2   1       37.06       47.21      8.95 o
   9   2   1       20.72       25.17     13.84 o
   1   3   1     2864.87     2440.52     63.38 o
   2   3   1     4854.54     4729.26    106.77 o
   3   3   1     1683.20     1720.82    113.73 o
   4   3   1      202.76      207.19     26.76 o
   5   3   1      324.61      361.43     14.35 o
   6   3   1      375.09      358.04     13.54 o
   7   3   1      377.84      364.32     15.66 o
   8   3   1      184.12      219.57     12.33 o
   9   3   1       53.51       64.02     17.28 o
   0   4   1     1073.99      972.15     44.20 o
   1   4   1      381.14      331.90     28.15 o
   2   4   1     1606.13     1504.81     65.69 o
   3   4   1      765.79      732.81     56.20 o
   4   4   1     1642.62     1639.25     93.83 o
   5   4   1     1262.12     1312.99     22.32 o
   6   4   1     4519.77     4363.28     45.54 o
   7   4   1        0.49        4.72      6.43 o
   8   4   1      376.93      378.98     16.74 o
   9   4   1        4.77       12.51     14.08 o
   1   5   1     2928.31     2758.55     69.37 o
   2   5   1      426.06      337.34     36.26 o
   3   5   1      508.81      494.92     49.16 o
   4   5   1      263.67      254.58     42.27 o
   5   5   1       16.99        2.50      6.49 o
   6   5   1       12.01        9.36      5.48 o
   7   5   1      598.68      552.51     18.89 o
   8   5   1        1.68        7.11      6.50 o
   9   5   1        9.19       14.02     11.78 o
   0   6   1     1344.30     1460.87     67.16 o
   1   6   1      159.51      172.75     22.33 o
   2   6   1       14.09       31.76     19.73 o
   3   6   1     1485.65     1444.71     84.52 o
   4   6   1      176.26      127.25     33.93 o
   5   6   1        0.45        3.36      4.66 o
   6   6   1      728.90      721.67     19.20 o
   7   6   1        7.81        3.09      6.87 o
   8   6   1      180.69      184.99     13.20 o
   9   6   1       10.45       20.19     11.00 o
   1   7   1     3018.86     2962.84     75.12 o
   2   7   1      107.55      144.77     34.99 o
   3   7   1       24.64       38.66     22.58 o
   4   7   1       98.61       66.58     33.09 o
   5   7   1      340.73      308.65     14.56 o
   6   7   1        0.00       -0.23      9.43 o
   7   7   1      104.69      111.30     11.54 o
   8   7   1      737.44      706.66     24.04 o
   0   8   1     3308.07     3407.21    119.93 o
   1   8   1        1.16        4.09     14.45 o
   2   8   1     3713.46     3615.99    134.02 o
   3   8   1        1.26       23.74     19.20 o
   4   8   1      524.43      517.00     64.13 o
   5   8   1      204.68      221.86     24.07 o
   6   8   1       46.83       45.27      8.45 o
   7   8   1       28.85       20.37     15.01 o
   8   8   1      154.23      167.96     14.40 o
   1   9   1     1861.24     1973.50     82.84 o
   2   9   1     1515.13     1529.33     92.98 o
   3   9   1       11.16       -1.46     25.08 o
   4   9   1     1053.56     1033.94     52.13 o
   5   9   1       26.73       33.88     11.80 o
   6   9   1       17.41       18.24      8.29 o
   7   9   1        1.19       -4.13     15.94 o
   8   9   1       42.14       14.43     17.38 o
   0  10   1       78.74       80.32     25.15 o
   1  10   1      167.51      148.39     36.66 o
   2  10   1     1141.35     1021.63     81.80 o
   3  10   1       29.20       25.08     15.45 o
   4  10   1      267.34      270.04     23.10 o
   5  10   1      243.24      219.52     24.22 o
   6  10   1      153.27      192.14     22.64 o
   7  10   1       74.59       15.37     11.61 o
   8  10   1       38.54       64.38     15.55 o
   1  11   1     1124.10     1265.44     92.85 o
   2  11   1        6.33       41.93     47.92 o
   3  11   1      356.19      387.64     35.21 o
   4  11   1      465.09      487.78     31.46 o
   5  11   1      330.56      319.22     28.23 o
   6  11   1       32.87       29.95     19.97 o
   7  11   1       55.16       17.32     10.56 o
   8  11   1        0.77       -8.72      9.23 o
   0  12   1       56.71       22.49     21.71 o
   1  12   1        3.79       -4.52     27.10 o
   2  12   1      223.84      233.04     28.68 o
   3  12   1       11.02       25.15     19.82 o
   4  12   1      190.70      195.89     22.97 o
   5  12   1      288.24      272.55     26.43 o
   6  12   1        0.11       -9.29     13.24 o
   7  12   1       11.77      -12.06     12.06 o
   1  13   1      652.53      563.69     69.64 o
   2  13   1     1115.58     1077.33     81.76 o
   3  13   1       12.74       21.55     14.73 o
   4  13   1      140.57      169.35     24.42 o
   5  13   1      320.50      278.93     26.44 o
   6  13   1      345.87      343.81     26.96 o
   7  13   1       70.75       18.12      8.79 o
   0  14   1       27.70       38.43     18.47 o
   1  14   1      528.86      589.96     37.02 o
   2  14   1      225.05      264.59     34.15 o
   3  14   1      363.15      387.90     37.21 o
   4  14   1      743.83      714.05     47.14 o
   5  14   1       52.33       48.46     14.80 o
   6  14   1      368.52      337.58     31.86 o
   7  14   1      102.87       61.98     13.46 o
   1  15   1       19.64       10.95     14.01 o
   2  15   1       19.17       10.02     13.11 o
   3  15   1       31.50        9.59     16.62 o
   4  15   1      103.43      101.15     32.23 o
   5  15   1      100.99       96.70     16.54 o
   6  15   1      100.11      122.51     14.73 o
   0  16   1      462.21      476.42     42.72 o
   1  16   1        8.75       10.62     12.21 o
   2  16   1      280.89      282.66     26.59 o
   3  16   1        2.19      -14.28     22.94 o
   4  16   1        1.28       23.30     17.16 o
   5  16   1      103.78       97.28     15.77 o
   6  16   1       39.76       53.05      9.96 o
   1  17   1        0.07        0.32     12.42 o
   2  17   1       22.17       20.02     25.37 o
   3  17   1       24.73        9.01     18.33 o
   4  17   1      209.45      174.69     22.75 o
   5  17   1       12.57       30.26     15.61 o
   0  18   1      997.82     1039.38     56.30 o
   1  18   1       41.10       29.94     16.17 o
   2  18   1        2.54       22.61     18.09 o
   3  18   1       16.70       16.36     14.55 o
   4  18   1      135.58      152.03     12.90 o
   5  18   1        9.91       13.89     12.26 o
   1  19   1        4.28       -9.01     10.25 o
   2  19   1      129.53      114.48     33.20 o
   3  19   1       26.57       23.77     13.94 o
   4  19   1        0.96       -7.82      7.82 o
   0  20   1      657.35      635.01     37.21 o
   1  20   1       21.58        9.88      8.24 o
   2  20   1      264.06      251.43     24.98 o
   3  20   1        0.17        1.37     22.91 o
   1  21   1      395.71      407.80     25.63 o
   0   0   2    11960.64    10992.66     69.07 o
   1   0   2     4002.27     3405.23    151.80 o
   2   0   2     3361.59     3097.12     69.59 o
   3   0   2        4.81       -0.20     12.43 o
   4   0   2       43.64       66.97     19.50 o
   5   0   2       75.61       69.07      9.68 o
   6   0   2      303.05      274.62     15.25 o
   7   0   2     2189.54     2160.28     53.16 o
   8   0   2      151.57      159.14     19.84 o
   9   0   2       18.80       34.03     16.26 o
   1   1   2    30451.53    26095.44    255.54 o
   2   1   2      940.32      870.16     40.55 o
   3   1   2     2807.88     2627.20     59.74 o
   4   1   2      843.07      802.29     39.98 o
   5   1   2      212.55      221.36     10.63 o
   6   1   2       43.46       54.85      6.37 o
   7   1   2      499.29      540.09     19.70 o
   8   1   2       39.52       48.03      9.74 o
   9   1   2       24.66       23.58     10.17 o
   0   2   2      136.42      136.99     13.12 o
   1   2   2    22709.06    20449.84    168.00 o
   2   2   2     1500.75     1276.09     79.82 o
   3   2   2      997.15     1012.57     44.72 o
   4   2   2      664.89      696.74     38.59 o
   5   2   2      289.19      299.97     11.27 o
   6   2   2       21.20       20.16      5.79 o
   7   2   2     1377.66     1387.61     29.59 o
   8   2   2        2.54       10.55      8.18 o
   9   2   2        0.20       -0.17      8.11 o
   1   3   2    50753.13    45483.92    267.61 o
   2   3   2       52.73       33.08     14.30 o
   3   3   2      567.07      560.52     69.25 o
   4   3   2      348.35      331.18     33.35 o
   5   3   2      260.79      222.36      9.90 o
   6   3   2      291.41      282.16     12.51 o
   7   3   2       45.70       36.17      7.34 o
   8   3   2       93.21       94.68     11.69 o
   9   3   2       19.23       16.12     15.10 o
   0   4   2     9589.38     8326.00    123.46 o
   1   4   2    14387.82    12844.39    159.95 o
   2   4   2     1434.33     1442.15     68.04 o
   3   4   2      433.42      416.00     44.16 o
   4   4   2      183.88      205.13     27.51 o
   5   4   2      844.82      763.95     17.13 o
   6   4   2        1.17        5.12      7.90 o
   7   4   2      117.82      118.33     10.13 o
   8   4   2        1.67        9.20      7.84 o
   9   4   2        3.41      -13.14     13.47 o
   1   5   2    21277.50    19440.98    223.68 o
   2   5   2       72.01       53.67     21.59 o
   3   5   2     1105.43     1060.18     69.67 o
   4   5   2      637.12      612.64     60.42 o
   5   5   2      375.54      376.30     13.62 o
   6   5   2      652.14      590.99     17.59 o
   7   5   2     2437.68     2381.09     37.84 o
   8   5   2      400.46      396.00     18.63 o
   9   5   2      132.18      124.67     19.34 o
   0   6   2        1.35        1.83      8.88 o
   1   6   2        6.74        9.20     13.00 o
   2   6   2     1383.84     1387.46     71.76 o
   3   6   2      597.29      657.98     59.19 o
   4   6   2     2224.63     2165.87    113.68 o
   5   6   2       22.46       23.39      5.12 o
   6   6   2     1189.35     1199.23     27.44 o
   7   6   2      335.96      315.15     15.91 o
   8   6   2      164.32      160.89     14.70 o
   9   6   2      158.82      150.33     19.08 o
   1   7   2     1332.14     1372.10     51.92 o
   2   7   2     6729.97     6627.24    167.91 o
   3   7   2      478.24      505.73     54.44 o
   4   7   2      461.11      502.33     58.66 o
   5   7   2     1029.07      980.76     24.89 o
   6   7   2       85.68       84.07      9.79 o
   7   7   2       13.27        3.54      8.48 o
   8   7   2        1.52        8.12      7.82 o
   0   8   2        0.02       -1.27     19.38 o
   1   8   2    11663.02    11795.54    160.16 o
   2   8   2      539.31      605.12     58.31 o
   3   8   2       90.48      156.40     39.10 o
   4   8   2     2347.23     2292.61    125.04 o
   5   8   2     1174.12     1117.46     40.91 o
   6   8   2      156.46      155.44     13.04 o
   7   8   2       33.84       30.69      8.04 o
   8   8   2       24.94       22.59     12.39 o
   1   9   2       50.00       29.20     22.84 o
   2   9   2      168.42      134.45     33.53 o
   3   9   2      374.05      380.13     53.11 o
   4   9   2       81.51       47.13     17.66 o
   5   9   2     2416.68     2177.77     60.00 o
   6   9   2      183.59      190.87     17.15 o
   7   9   2       16.49        3.50      7.97 o
   8   9   2       33.01       44.53      9.67 o
   0  10   2      152.83      171.31     47.32 o
   1  10   2     1501.18     1690.73     99.56 o
   2  10   2       13.83       47.17     17.10 o
   3  10   2        0.87      -17.40     17.40 o
   4  10   2       20.27       12.17     14.60 o
   5  10   2      246.30      229.82     21.86 o
   6  10   2       99.66       64.32     14.55 o
   7  10   2      281.33      250.84     22.39 o
   8  10   2       26.43       37.47     14.76 o
   1  11   2      201.98      201.65     43.31 o
   2  11   2      815.49      811.62     48.98 o
   3  11   2      308.88      300.66     32.99 o
   4  11   2     1360.72     1317.25     50.39 o
   5  11   2       31.92       41.52     16.62 o
   6  11   2        8.78      -10.26     11.71 o
   7  11   2        1.04      -12.23     12.23 o
   8  11   2        6.90       12.83     10.46 o
   0  12   2       17.65       18.30     15.20 o
   1  12   2      930.40     1001.77     43.00 o
   2  12   2        8.83       12.55     14.30 o
   3  12   2      136.20      134.63     26.36 o
   4  12   2       46.95       20.18     14.40 o
   5  12   2      304.27      331.16     29.11 o
   6  12   2        0.10       20.80     11.51 o
   7  12   2       11.71        7.33     18.52 o
   1  13   2      959.25      962.37     44.33 o
   2  13   2      797.19      718.66     51.19 o
   3  13   2      493.24      498.60     44.04 o
   4  13   2       22.02       11.44     14.75 o
   5  13   2     1595.36     1539.81     75.48 o
   6  13   2      117.72      105.35     17.36 o
   7  13   2        0.41      -17.32     17.32 o
   0  14   2     1243.37     1183.49     85.15 o
   1  14   2      996.49      974.63     46.76 o
   2  14   2      121.62       67.13     53.08 o
   3  14   2       14.16       -0.51     15.83 o
   4  14   2       64.86       91.16     22.84 o
   5  14   2       43.23       21.48     15.61 o
   6  14   2       61.08       50.60     12.93 o
   7  14   2        2.44      -13.50     13.50 o
   1  15   2       51.57       60.68     19.50 o
   2  15   2        9.33       24.78     27.61 o
   3  15   2      251.45      279.71     33.38 o
   4  15   2       62.64       70.62     33.03 o
   5  15   2       36.10       33.39     10.59 o
   6  15   2        0.40       -4.00      8.48 o
   0  16   2        5.26       23.00     27.45 o
   1  16   2        0.74       15.89     16.12 o
   2  16   2      362.49      355.53     29.32 o
   3  16   2        0.16       12.11     17.78 o
   4  16   2      556.94      576.21     39.93 o
   5  16   2      209.17      218.93     18.97 o
   6  16   2       76.43       58.72     15.25 o
   1  17   2       38.18       50.21     13.84 o
   2  17   2       76.93       89.95     18.50 o
   3  17   2       21.06       14.41     17.42 o
   4  17   2      421.36      434.91     33.39 o
   5  17   2        8.82        0.69      8.97 o
   0  18   2      464.55      484.28     40.33 o
   1  18   2       33.41       45.15     13.01 o
   2  18   2       10.67       -5.49     17.28 o
   3  18   2       61.42       25.51     20.42 o
   4  18   2       26.50       21.88      7.76 o
   5  18   2        3.48        4.36      9.81 o
   1  19   2      179.98      169.16     16.93 o
   2  19   2        1.94        8.19     15.46 o
   3  19   2       49.73       73.46     17.65 o
   4  19   2        1.06        5.90      6.18 o
   0  20   2      132.20      142.65     20.85 o
   1  20   2      153.35      140.13     12.99 o
   2  20   2       26.78       31.85     14.88 o
   3  20   2       96.75      124.74     14.98 o
   1  21   2      206.65      212.82     19.12 o
   1   1   3     2916.07     2567.76     85.68 o
   2   1   3     1254.11     1165.60     40.60 o
   3   1   3      904.82      971.98     36.09 o
   4   1   3     3001.40     3223.46     78.50 o
   5   1   3      891.11      886.68     18.65 o
   6   1   3       14.47       17.01      5.85 o
   7   1   3     2013.42     1969.70     35.95 o
   8   1   3      117.05      134.27     13.08 o
   9   1   3       72.48       57.23     12.00 o
   0   2   3    23347.65    20955.69    101.74 o
   1   2   3      331.08      282.45     17.19 o
   2   2   3     9390.04     9134.03    214.24 o
   3   2   3     1895.60     1799.05     89.02 o
   4   2   3      210.75      168.79     24.43 o
   5   2   3       94.20      108.27      7.61 o
   6   2   3      294.58      321.73     13.80 o
   7   2   3      205.61      179.51     13.12 o
   8   2   3        0.27        8.07      8.82 o
   9   2   3        0.24       -8.95      8.95 o
   1   3   3      347.82      317.62     24.82 o
   2   3   3     1381.37     1285.30     48.89 o
   3   3   3        6.33       24.06     31.72 o
   4   3   3      172.37      207.74     27.56 o
   5   3   3     1083.01     1149.20     25.23 o
   6   3   3       33.73       20.23      6.23 o
   7   3   3       12.94       14.99      6.96 o
   8   3   3      351.80      360.13     18.99 o
   9   3   3        0.00        3.07      9.82 o
   0   4   3      685.88      591.05     26.95 o
   1   4   3      671.67      632.30     38.60 o
   2   4   3      708.31      744.04     47.32 o
   3   4   3       17.96        0.24     18.88 o
   4   4   3     1017.01     1191.61     60.88 o
   5   4   3       76.60       87.61      7.80 o
   6   4   3       28.62       21.92      6.70 o
   7   4   3      992.61      934.16     26.99 o
   8   4   3        1.35       10.62      7.26 o
   9   4   3       31.58       29.35     15.20 o
   1   5   3     9316.54     8732.07    192.76 o
   2   5   3     3712.87     3752.71    109.55 o
   3   5   3       30.77       38.43     21.37 o
   4   5   3      110.44      123.77     33.08 o
   5   5   3       44.44       45.72      8.43 o
   6   5   3      290.42      280.08     14.67 o
   7   5   3      257.59      242.54     15.95 o
   8   5   3       18.04       14.53      7.30 o
   9   5   3      319.82      328.45     28.81 o
   0   6   3     2352.53     2327.19     60.85 o
   1   6   3      520.95      476.18     41.41 o
   2   6   3      922.93     1006.30     62.09 o
   3   6   3     5550.01     5836.51    164.74 o
   4   6   3     1984.99     2019.69    109.65 o
   5   6   3        0.03        4.33      4.88 o
   6   6   3       21.59       17.49      7.06 o
   7   6   3       55.29       54.50     11.86 o
   8   6   3       66.36       53.42     10.06 o
   9   6   3       21.75       25.48     11.32 o
   1   7   3      300.33      287.90     36.76 o
   2   7   3      225.49      246.32     38.54 o
   3   7   3        2.69       17.62     21.12 o
   4   7   3        0.02       21.93     42.06 o
   5   7   3      448.65      490.90     18.53 o
   6   7   3      634.80      643.47     22.55 o
   7   7   3       95.33       83.36     16.45 o
   8   7   3      297.35      328.94     23.70 o
   0   8   3     3865.33     3967.65    181.54 o
   1   8   3      731.09      815.57     62.46 o
   2   8   3     1580.94     1656.31     92.29 o
   3   8   3      270.83      197.53     38.60 o
   4   8   3       54.76       81.93     32.78 o
   5   8   3     1186.54     1206.55     34.37 o
   6   8   3      213.03      198.91     14.52 o
   7   8   3       45.98       36.28      9.53 o
   8   8   3       12.46       14.02     19.87 o
   1   9   3     1663.62     1742.23     96.57 o
   2   9   3       13.48       33.40     22.74 o
   3   9   3      607.27      522.01     42.55 o
   4   9   3       32.15       38.50     14.51 o
   5   9   3       97.18       69.44     10.89 o
   6   9   3      242.42      244.28     18.76 o
   7   9   3       62.18       43.96     21.71 o
   8   9   3        0.95       16.39      8.23 o
   0  10   3      499.79      603.33     60.57 o
   1  10   3     1141.54     1223.59     85.52 o
   2  10   3      460.30      467.53     47.27 o
   3  10   3       14.41       48.24     16.32 o
   4  10   3      350.17      286.91     36.50 o
   5  10   3       46.19       34.10     12.83 o
   6  10   3      277.93      293.94     26.91 o
   7  10   3       81.78       41.38     16.59 o
   8  10   3      195.30      194.03     23.96 o
   1  11   3      206.80      157.08     23.36 o
   2  11   3     1369.66     1336.81     63.36 o
   3  11   3      329.80      342.68     34.43 o
   4  11   3       96.70      113.35     24.39 o
   5  11   3       11.70       28.59     14.97 o
   6  11   3       14.98       28.03     13.67 o
   7  11   3       11.49      -22.27     22.27 o
   8  11   3      104.49       81.54     14.61 o
   0  12   3       22.12       41.95     17.49 o
   1  12   3     1026.84     1058.58     44.15 o
   2  12   3        4.68       10.33     15.45 o
   3  12   3       40.36       51.48     21.03 o
   4  12   3        1.01      -12.69     12.69 o
   5  12   3       98.12      101.17     18.86 o
   6  12   3       31.52       37.18     17.80 o
   7  12   3       15.21      -13.05     17.20 o
   1  13   3     1986.52     2138.14     65.55 o
   2  13   3        0.13      -17.89     17.99 o
   3  13   3     1958.84     2120.19     87.76 o
   4  13   3      167.56      136.78     25.61 o
   5  13   3      421.62      406.76     25.63 o
   6  13   3      253.75      225.10     21.87 o
   7  13   3       39.46        7.39     12.64 o
   0  14   3      174.26      185.09     38.63 o
   1  14   3       39.89       69.85     20.93 o
   2  14   3       19.90       41.50     20.18 o
   3  14   3        0.56       54.05     30.47 o
   4  14   3        0.45        1.24     17.04 o
   5  14   3       52.75       56.45     12.56 o
   6  14   3       16.92       32.12     16.21 o
   7  14   3       86.65       60.21     13.78 o
   1  15   3       16.19       18.73     16.88 o
   2  15   3      411.59      402.43     56.19 o
   3  15   3      387.68      438.66     39.88 o
   4  15   3      243.21      251.99     38.14 o
   5  15   3      352.22      395.03     23.32 o
   6  15   3       76.56       65.38     11.48 o
   0  16   3      225.56      256.32     45.95 o
   1  16   3      274.41      252.69     33.16 o
   2  16   3       74.36       68.08     17.54 o
   3  16   3       27.47       30.76     19.13 o
   4  16   3       19.04        7.21     15.66 o
   5  16   3      217.68      225.99     28.93 o
   6  16   3       99.60       79.20     16.32 o
   1  17   3      239.22      265.59     30.02 o
   2  17   3      190.20      202.63     36.68 o
   3  17   3      556.73      550.91     41.24 o
   4  17   3       56.75       35.19     14.92 o
   5  17   3       50.16       34.00     12.03 o
   0  18   3      910.34      976.05     90.01 o
   1  18   3        7.64       17.60     12.39 o
   2  18   3       35.91       45.66     19.67 o
   3  18   3        4.92        7.81     14.44 o
   4  18   3       35.57       38.29      8.51 o
   5  18   3        0.31        6.96     10.71 o
   1  19   3      203.89      212.26     17.91 o
   2  19   3        0.66        2.26     22.09 o
   3  19   3      168.32      198.92     21.84 o
   4  19   3       79.77       78.88     11.79 o
   0  20   3      777.73      802.79     40.13 o
   1  20   3       12.39       14.59     10.48 o
   2  20   3      210.23      217.14     22.41 o
   3  20   3        0.36       -6.86      6.86 o
   1  21   3       93.96       90.75     14.17 o
   0   0   4    37688.08    33597.66    339.54 o
   1   0   4      149.53      252.30     30.95 o
   2   0   4     4571.08     4597.90     84.33 o
   3   0   4     8622.83     8363.48    141.27 o
   4   0   4     1655.87     1659.44     77.91 o
   5   0   4        3.88        6.06      6.68 o
   6   0   4       88.38       78.05     11.76 o
   7   0   4       82.60      113.87     15.22 o
   8   0   4      419.74      489.07     43.14 o
   9   0   4      157.78      165.63     23.80 o
   1   1   4     1013.78      953.81     56.46 o
   2   1   4      173.03      151.50     14.13 o
   3   1   4       33.36       14.13      9.50 o
   4   1   4       11.19       -1.15     11.01 o
   5   1   4      422.56      502.07     14.92 o
   6   1   4      522.49      542.68     17.64 o
   7   1   4       11.57        0.76      7.92 o
   8   1   4       62.01       50.12     14.42 o
   9   1   4       47.07       43.78     10.78 o
   0   2   4       13.41       25.39      6.62 o
   1   2   4       74.66       74.92     16.99 o
   2   2   4     8994.31     8535.54    215.65 o
   3   2   4     3656.23     3676.48     83.39 o
   4   2   4     2290.13     2472.10     81.57 o
   5   2   4       35.69       44.46      5.96 o
   6   2   4        2.37       20.59     10.89 o
   7   2   4      301.98      272.73     15.67 o
   8   2   4      114.33      135.74     22.80 o
   9   2   4      144.08      145.87     15.27 o
   1   3   4     1685.33     1615.59     41.14 o
   2   3   4       37.93       22.66     12.35 o
   3   3   4        0.15       -1.56     13.98 o
   4   3   4       30.17       13.63     10.57 o
   5   3   4      991.47     1050.10     20.66 o
   6   3   4       89.13       67.17      8.17 o
   7   3   4      330.76      350.62     17.41 o
   8   3   4      332.00      355.97     18.79 o
   9   3   4       62.35       54.88     11.01 o
   0   4   4    13658.13    13053.43    171.37 o
   1   4   4     2737.89     2400.49     69.90 o
   2   4   4      414.14      386.53     35.31 o
   3   4   4      164.90      159.76     28.56 o
   4   4   4        1.02       11.77     12.30 o
   5   4   4      418.64      433.46     14.94 o
   6   4   4      254.76      231.58     14.24 o
   7   4   4      234.51      219.43     16.09 o
   8   4   4        2.40        4.76     12.36 o
   9   4   4       99.18      108.28     18.39 o
   1   5   4     1129.53     1046.74     53.98 o
   2   5   4      440.73      452.95     30.57 o
   3   5   4     3088.62     3229.24    116.74 o
   4   5   4      129.07      140.22     35.61 o
   5   5   4       51.66       50.67      7.65 o
   6   5   4      526.43      560.73     20.86 o
   7   5   4       38.78       31.66      8.47 o
   8   5   4        2.47        8.34      8.11 o
   9   5   4        9.35       10.99      9.35 o
   0   6   4      503.62      491.38     30.60 o
   1   6   4      686.08      675.42     47.82 o
   2   6   4      601.35      581.95     48.25 o
   3   6   4     2429.01     2419.53    106.38 o
   4   6   4       64.17       50.12     12.88 o
   5   6   4       36.98       27.11      8.35 o
   6   6   4      114.81      109.42     12.37 o
   7   6   4       90.49       80.15     11.94 o
   8   6   4        2.40       14.14      9.84 o
   9   6   4        7.06       10.27      8.39 o
   1   7   4      560.78      591.15     67.91 o
   2   7   4     4418.39     4720.71    142.93 o
   3   7   4      212.30      260.02     41.47 o
   4   7   4        1.11       -0.67     30.41 o
   5   7   4      977.91      999.93     29.25 o
   6   7   4        5.81       12.90      8.70 o
   7   7   4       19.24       26.27     10.92 o
   8   7   4       11.75       32.48     11.18 o
   0   8   4     2791.21     2857.91     77.90 o
   1   8   4      334.55      324.03     39.66 o
   2   8   4      326.68      283.50     40.41 o
   3   8   4       81.09       96.95     29.15 o
   4   8   4        3.73        9.52     18.28 o
   5   8   4       20.87       31.76      9.55 o
   6   8   4      409.55      439.82     29.83 o
   7   8   4      269.71      229.79     22.05 o
   8   8   4        0.03        6.23      9.32 o
   1   9   4      518.89      503.49     53.75 o
   2   9   4        1.42        5.64     20.51 o
   3   9   4     1736.70     1778.86     67.79 o
   4   9   4      623.26      613.48     57.24 o
   5   9   4     1219.31     1151.93     42.12 o
   6   9   4      392.24      420.19     29.27 o
   7   9   4      226.23      216.50     19.80 o
   8   9   4        4.73       31.54     16.51 o
   0  10   4      434.87      442.84     51.98 o
   1  10   4       29.80       47.62     24.24 o
   2  10   4      706.41      713.28     48.71 o
   3  10   4      288.58      277.33     30.58 o
   4  10   4      990.36      892.98     53.04 o
   5  10   4      310.72      270.68     24.66 o
   6  10   4      625.21      566.40     53.38 o
   7  10   4       27.42      -21.01     21.01 o
   8  10   4       19.96       27.32     14.01 o
   1  11   4     1146.67     1211.24     44.73 o
   2  11   4      156.33      117.61     20.72 o
   3  11   4        1.50       17.17     13.48 o
   4  11   4      735.03      711.19     50.04 o
   5  11   4      753.64      691.19     38.56 o
   6  11   4      106.06       89.37     27.93 o
   7  11   4       11.16       -1.63     17.13 o
   8  11   4        2.35       11.78     10.98 o
   0  12   4      205.86      219.20     26.97 o
   1  12   4     1049.85     1065.28     44.81 o
   2  12   4       19.34       26.30     17.76 o
   3  12   4      734.00      698.31     50.06 o
   4  12   4     1703.92     1556.91     95.78 o
   5  12   4      168.86      181.04     21.94 o
   6  12   4      397.24      420.81     44.96 o
   7  12   4      121.07      123.15     23.69 o
   1  13   4       32.05        0.31     16.40 o
   2  13   4       50.92       61.28     18.59 o
   3  13   4      807.00      815.97     56.10 o
   4  13   4        4.38        2.80     16.00 o
   5  13   4      352.56      332.63     23.62 o
   6  13   4        0.32       10.96     17.59 o
   7  13   4       45.14      -14.49     16.10 o
   0  14   4      508.35      378.96     51.67 o
   1  14   4      371.93      332.78     28.90 o
   2  14   4        0.56       32.28     23.02 o
   3  14   4      203.41      181.21     39.77 o
   4  14   4       70.17       85.58     21.01 o
   5  14   4       51.61       47.03     12.91 o
   6  14   4      169.19      186.93     29.20 o
   7  14   4       48.94       40.98     11.12 o
   1  15   4      754.83      739.47     50.02 o
   2  15   4      910.44      830.61     77.72 o
   3  15   4      102.57       69.12     32.63 o
   4  15   4        1.18       13.83     16.26 o
   5  15   4      269.04      266.47     21.95 o
   6  15   4       28.24       55.30     17.22 o
   0  16   4      108.80       76.50     29.36 o
   1  16   4      384.99      321.17     35.63 o
   2  16   4       60.55       41.71     31.95 o
   3  16   4        1.27       -9.00     18.05 o
   4  16   4        1.59       -1.33     13.66 o
   5  16   4      614.80      655.34     38.11 o
   6  16   4       35.59       32.02     12.15 o
   1  17   4      412.55      410.76     37.25 o
   2  17   4      120.48      129.70     19.87 o
   3  17   4      445.00      481.24     39.11 o
   4  17   4       97.75      122.79     22.89 o
   5  17   4       99.00       70.46     17.25 o
   0  18   4      292.39      389.27     35.41 o
   1  18   4        0.00       15.83     12.46 o
   2  18   4        4.30       17.21     33.74 o
   3  18   4       10.14       34.95     18.06 o
   4  18   4        0.16        8.68      7.40 o
   5  18   4        2.83       10.11      9.46 o
   1  19   4      164.78      176.88     16.40 o
   2  19   4      282.07      306.90     30.50 o
   3  19   4       62.63       75.88     16.55 o
   4  19   4      109.59      121.31     17.88 o
   0  20   4      140.68      171.98     21.03 o
   1  20   4       29.56       29.15     10.43 o
   2  20   4        4.49       -1.50     11.27 o
   3  20   4       75.62       88.46     12.39 o
   1  21   4      617.22      587.00     39.91 o
   1   1   5     1195.48     1109.47     29.87 o
   2   1   5      779.37      745.42     36.17 o
   3   1   5     1742.75     1718.95     53.54 o
   4   1   5      845.63      981.63     74.51 o
   5   1   5     1101.87     1229.49     23.40 o
   6   1   5     1147.38     1088.04     24.92 o
   7   1   5      304.46      307.91     15.64 o
   8   1   5       87.08       77.65     14.64 o
   9   1   5        7.92       13.04     10.08 o
   0   2   5     3779.26     3447.40     44.21 o
   1   2   5        1.55        6.45      7.44 o
   2   2   5      243.41      258.94     30.48 o
   3   2   5      118.21      133.60     17.39 o
   4   2   5       15.37       17.25     20.55 o
   5   2   5        8.50        6.69      6.57 o
   6   2   5        2.35       -0.95      9.38 o
   7   2   5        0.32        3.05      7.73 o
   8   2   5      709.98      756.57     30.25 o
   9   2   5       36.54       33.52      8.90 o
   1   3   5       20.69        3.23      9.18 o
   2   3   5      309.22      318.97     25.17 o
   3   3   5     7920.25     8548.13    128.33 o
   4   3   5     2034.07     2299.19     78.30 o
   5   3   5       11.57       10.14      7.72 o
   6   3   5      562.31      488.96     18.34 o
   7   3   5       21.19       23.11      8.69 o
   8   3   5     1335.60     1362.34     39.01 o
   9   3   5      101.79       89.42     12.50 o
   0   4   5    17681.87    17162.45    204.40 o
   1   4   5       24.67       25.84      9.94 o
   2   4   5        1.17       -4.56     12.60 o
   3   4   5     1328.72     1528.74     76.75 o
   4   4   5        1.02       -6.86     15.96 o
   5   4   5      704.47      759.94     19.82 o
   6   4   5      730.50      645.28     22.27 o
   7   4   5      152.36      154.38     14.07 o
   8   4   5        2.49        3.80      7.93 o
   9   4   5        0.00      -11.83     11.83 o
   1   5   5     3542.60     3408.47     83.64 o
   2   5   5     3538.12     3781.50     80.24 o
   3   5   5      255.88      260.39     35.75 o
   4   5   5      225.70      233.38     23.05 o
   5   5   5      215.24      211.97     14.59 o
   6   5   5       71.87       62.13      8.48 o
   7   5   5        4.58       13.98      7.77 o
   8   5   5       17.22       15.47     10.63 o
   9   5   5        0.99       15.15     10.75 o
   0   6   5     7701.13     7527.75    118.70 o
   1   6   5      174.35      227.58     30.35 o
   2   6   5       13.91        6.55     15.52 o
   3   6   5      124.62      137.58     31.36 o
   4   6   5     1010.66     1089.54     91.44 o
   5   6   5      162.19      160.72     18.33 o
   6   6   5       40.30       34.63      8.52 o
   7   6   5        2.78        9.52     17.34 o
   8   6   5      577.63      631.66     41.65 o
   9   6   5        8.23        1.14      8.34 o
   1   7   5     2155.80     2046.42    106.93 o
   2   7   5      217.13      213.55     34.90 o
   3   7   5     2191.89     2187.62    106.45 o
   4   7   5      495.36      443.88     38.40 o
   5   7   5       73.48       88.05     13.17 o
   6   7   5      198.00      178.05     16.29 o
   7   7   5       43.88       43.54     13.83 o
   8   7   5      137.36      155.79     34.63 o
   0   8   5      202.10      219.07     24.12 o
   1   8   5      124.63      154.54     29.59 o
   2   8   5     4620.96     4743.39    154.45 o
   3   8   5       36.17        6.56     18.72 o
   4   8   5        4.54       13.55     15.14 o
   5   8   5       87.78       99.61     19.21 o
   6   8   5       61.16       49.85     12.79 o
   7   8   5      138.17      121.20     18.23 o
   8   8   5       24.76       19.94      9.37 o
   1   9   5      982.18      993.46     54.36 o
   2   9   5      200.46      229.40     37.78 o
   3   9   5       42.07       58.01     18.37 o
   4   9   5      511.81      491.21     26.12 o
   5   9   5      127.21      147.56     17.58 o
   6   9   5      386.74      401.67     28.49 o
   7   9   5       28.32       25.39     10.87 o
   8   9   5        5.89        7.19      7.14 o
   0  10   5      995.16      945.09     82.63 o
   1  10   5      382.58      391.02     32.36 o
   2  10   5     1971.43     2139.00     84.77 o
   3  10   5        8.53       12.84     16.54 o
   4  10   5      160.54      110.17     20.26 o
   5  10   5       43.25       37.71     21.95 o
   6  10   5      832.36      920.13     49.35 o
   7  10   5      267.48      280.87     36.38 o
   8  10   5       15.29       11.25     12.53 o
   1  11   5      283.03      343.01     34.04 o
   2  11   5      181.54      193.95     27.23 o
   3  11   5      184.68      219.08     28.94 o
   4  11   5     1647.81     1607.97     73.44 o
   5  11   5       96.60      118.33     29.51 o
   6  11   5       77.01       70.57     23.34 o
   7  11   5       27.10       10.38     17.47 o
   8  11   5        6.86        5.13      9.39 o
   0  12   5        7.96       16.84     15.78 o
   1  12   5      220.29      232.26     22.69 o
   2  12   5       20.07       -1.16     16.79 o
   3  12   5      227.11      186.58     27.78 o
   4  12   5      340.70      322.73     47.05 o
   5  12   5      414.92      455.17     38.75 o
   6  12   5      271.94      303.09     38.78 o
   7  12   5      186.75      176.16     25.36 o
   1  13   5       26.42       14.36     13.37 o
   2  13   5       76.91       66.94     18.78 o
   3  13   5      250.46      270.09     34.55 o
   4  13   5      555.92      531.98     59.27 o
   5  13   5       55.99       51.31     11.51 o
   6  13   5        0.06      -13.02     15.34 o
   7  13   5       23.06       -3.12     14.59 o
   0  14   5      515.86      485.45     55.93 o
   1  14   5      873.20      925.68     45.70 o
   2  14   5     1926.12     1738.76    109.52 o
   3  14   5      202.07      229.91     43.41 o
   4  14   5       26.95       56.75     27.59 o
   5  14   5       57.12       41.52     20.57 o
   6  14   5       62.66       72.71     20.86 o
   7  14   5        0.13      -11.85     11.85 o
   1  15   5        6.38       10.69     18.74 o
   2  15   5     1123.68     1059.78     87.28 o
   3  15   5      102.33      124.41     40.76 o
   4  15   5       39.68       24.25     16.15 o
   5  15   5      166.82      172.93     31.24 o
   6  15   5      122.15      135.58     22.08 o
   0  16   5      990.45      999.17     81.99 o
   1  16   5        3.23      -16.59     16.96 o
   2  16   5      465.58      486.32     61.66 o
   3  16   5        0.70        7.53     17.07 o
   4  16   5       20.43       11.15     11.63 o
   5  16   5       89.01       76.47     14.77 o
   6  16   5      153.41      163.72     19.66 o
   1  17   5      693.63      696.82     46.40 o
   2  17   5      160.10      154.94     21.14 o
   3  17   5       11.74       32.35     19.78 o
   4  17   5      527.55      532.67     28.56 o
   5  17   5       18.45       49.43     16.75 o
   0  18   5      124.97      156.43     26.01 o
   1  18   5        2.27       14.71     11.34 o
   2  18   5      254.71      238.27     22.57 o
   3  18   5      211.21      211.16     29.91 o
   4  18   5      102.68       79.43     11.03 o
   1  19   5      297.75      272.87     18.76 o
   2  19   5       83.95       74.44     26.00 o
   3  19   5       99.89      102.00     21.72 o
   4  19   5      164.35      136.37     17.18 o
   0  20   5        4.39       12.16     20.09 o
   1  20   5        1.56        7.27     13.62 o
   2  20   5       33.37       39.90     12.30 o
   0   0   6     4447.02     4390.03    127.78 o
   1   0   6     6105.29     5533.74    143.13 o
   2   0   6       27.93       39.64     26.04 o
   3   0   6      477.78      526.55     67.91 o
   4   0   6      140.33      141.21     45.53 o
   5   0   6      192.54      221.87     15.34 o
   6   0   6      667.26      677.22     28.53 o
   7   0   6      194.36      223.13     38.55 o
   8   0   6       99.77       92.52     21.53 o
   9   0   6       92.76      107.76     18.14 o
   1   1   6     2707.23     2550.51     37.53 o
   2   1   6     2788.16     2693.74     89.82 o
   3   1   6     6886.69     7167.75    173.55 o
   4   1   6     2435.17     2739.89    124.25 o
   5   1   6     1107.92     1199.98     23.64 o
   6   1   6     1329.49     1297.92     27.05 o
   7   1   6      209.40      212.15     18.70 o
   8   1   6      474.34      506.04     29.95 o
   9   1   6        8.43        4.47     11.71 o
   0   2   6      572.27      528.53     40.19 o
   1   2   6      512.92      422.71     19.30 o
   2   2   6     1041.05      989.82     41.16 o
   3   2   6      736.41      733.11     58.65 o
   4   2   6      130.18       65.06     43.43 o
   5   2   6       94.35       91.04      8.16 o
   6   2   6        9.79       -0.38     11.59 o
   7   2   6       18.66       24.82     13.69 o
   8   2   6       36.14       47.36     11.59 o
   9   2   6        2.52       -4.24      6.94 o
   1   3   6     3339.16     3208.34     62.02 o
   2   3   6     2862.25     2886.21     72.53 o
   3   3   6      896.70     1037.48     45.89 o
   4   3   6        0.13      -12.37     14.28 o
   5   3   6        9.62       15.83      8.44 o
   6   3   6       19.43       14.12      7.80 o
   7   3   6       28.71       35.25     10.67 o
   8   3   6       32.41       36.26     11.73 o
   9   3   6       84.57       72.33     17.48 o
   0   4   6     4978.00     5014.56    119.84 o
   1   4   6      104.62       85.09     14.42 o
   2   4   6      104.54       97.63     15.16 o
   3   4   6     1717.28     1896.20     85.04 o
   4   4   6       28.81       46.73     16.42 o
   5   4   6      200.37      218.84     13.96 o
   6   4   6        6.86       14.36      7.73 o
   7   4   6       93.69      116.26     14.26 o
   8   4   6      447.58      505.94     23.28 o
   9   4   6        0.82      -11.30     11.30 o
   1   5   6      198.55      220.55     20.56 o
   2   5   6       51.55       84.04     19.59 o
   3   5   6      115.07      210.25     32.85 o
   4   5   6      273.03      274.72     22.61 o
   5   5   6       36.42       41.32      9.50 o
   6   5   6      107.55       86.86      9.45 o
   7   5   6       21.92       18.23      9.90 o
   8   5   6        2.88       10.56     10.81 o
   9   5   6      243.89      181.80     20.20 o
   0   6   6     2600.95     2593.66     71.62 o
   1   6   6       72.21       62.65     19.37 o
   2   6   6      884.20      946.42     60.82 o
   3   6   6       57.45       66.11     30.93 o
   4   6   6      150.84      147.87     20.72 o
   5   6   6      585.47      612.15     23.66 o
   6   6   6      109.86       88.31     12.65 o
   7   6   6        1.49        2.40     11.78 o
   8   6   6       14.91       11.96     10.28 o
   1   7   6     1177.64     1148.40     53.90 o
   2   7   6       49.29       42.28     23.17 o
   3   7   6       25.06        5.14     22.22 o
   4   7   6        6.67        9.20      9.31 o
   5   7   6       60.44       31.72     10.25 o
   6   7   6        0.98        7.76     12.66 o
   7   7   6       11.55       -1.75     11.51 o
   8   7   6       54.67       66.76     13.68 o
   0   8   6     2774.42     2924.80     90.20 o
   1   8   6      364.06      397.31     35.92 o
   2   8   6       31.12      -22.38     25.46 o
   3   8   6      215.10      207.01     18.33 o
   4   8   6      165.39      142.73     19.12 o
   5   8   6        4.08       18.59      9.68 o
   6   8   6      303.07      332.50     27.27 o
   7   8   6        3.09        9.62     13.29 o
   8   8   6      225.50      267.29     19.24 o
   1   9   6       17.20        5.36     11.86 o
   2   9   6      142.04      122.59     14.55 o
   3   9   6      280.95      285.71     30.48 o
   4   9   6       18.93       -0.70     12.97 o
   5   9   6      433.23      420.66     24.48 o
   6   9   6        0.32        5.97     11.65 o
   7   9   6        3.89        6.91     11.01 o
   8   9   6        2.46        6.46      6.79 o
   0  10   6        6.87       13.50     14.16 o
   1  10   6      237.37      250.55     26.50 o
   2  10   6        0.72        1.77     15.02 o
   3  10   6      289.28      321.15     33.64 o
   4  10   6     1559.93     1487.16    100.71 o
   5  10   6      258.78      296.15     23.72 o
   6  10   6      667.65      666.73     34.35 o
   7  10   6       34.18       10.64     13.61 o
   8  10   6        5.14       13.65     12.11 o
   1  11   6       40.50       28.05     17.17 o
   2  11   6      161.33      116.64     21.99 o
   3  11   6       30.38       29.00     17.86 o
   4  11   6      120.91       96.36     25.01 o
   5  11   6       97.81       81.09     19.23 o
   6  11   6       74.71       85.99     26.27 o
   7  11   6        0.01      -20.12     20.12 o
   8  11   6      108.26       85.31     14.23 o
   0  12   6       53.39       41.89     23.94 o
   1  12   6       26.24       34.58     13.25 o
   2  12   6       71.81      107.25     24.43 o
   3  12   6       59.94       73.88     30.51 o
   4  12   6     2053.35     1912.67    109.33 o
   5  12   6       23.05       37.19     23.72 o
   6  12   6      689.68      625.79     51.11 o
   7  12   6       78.67       59.15     14.84 o
   1  13   6      228.77      211.78     25.25 o
   2  13   6      327.34      266.34     43.55 o
   3  13   6       15.43        9.99     26.33 o
   4  13   6      321.38      269.82     44.92 o
   5  13   6        2.67        8.66     13.09 o
   6  13   6       19.93       30.33     21.06 o
   7  13   6       28.37       18.61     12.85 o
   0  14   6     1851.79     1722.89    104.83 o
   1  14   6      582.17      572.28     36.61 o
   2  14   6      176.56      232.59     47.07 o
   3  14   6      218.54      235.42     47.61 o
   4  14   6       79.20       90.01     19.08 o
   5  14   6       89.60      114.05     33.54 o
   6  14   6       23.56       39.28     17.41 o
   1  15   6      200.06      175.43     26.74 o
   2  15   6      882.20      943.24     82.92 o
   3  15   6        0.38       18.80     30.21 o
   4  15   6      241.06      221.95     21.10 o
   5  15   6        9.02        6.01     11.40 o
   6  15   6       58.44       51.00     17.11 o
   0  16   6       46.90       43.88     27.09 o
   1  16   6       23.93       45.98     54.56 o
   2  16   6       62.43       81.00     36.68 o
   3  16   6        3.07        5.05     16.20 o
   4  16   6       57.64       63.23     12.96 o
   5  16   6        0.10        9.44     21.33 o
   6  16   6        0.02      -12.76     12.76 o
   1  17   6        4.29        1.71     16.64 o
   2  17   6      396.53      375.09     54.07 o
   3  17   6       16.63       -2.62     25.08 o
   4  17   6      425.01      466.39     24.29 o
   5  17   6       32.76       38.56     13.56 o
   0  18   6      306.43      331.18     45.36 o
   1  18   6       24.89       20.35     15.24 o
   2  18   6       96.40       91.46     16.95 o
   3  18   6       20.27       16.31     13.73 o
   4  18   6      116.22      125.44     12.41 o
   1  19   6       31.05       16.12     10.96 o
   2  19   6      145.57      187.64     31.33 o
   3  19   6       27.15       44.57      9.50 o
   0  20   6       70.84       84.39     14.52 o
   1  20   6       33.39       27.05      9.35 o
   2  20   6       76.41       77.86     14.19 o
   1   1   7     1818.52     1604.76     49.57 o
   2   1   7     1294.78     1271.48     48.15 o
   3   1   7      201.65      191.58     39.17 o
   4   1   7     1456.58     1567.13     98.08 o
   5   1   7       14.14       18.43      7.34 o
   6   1   7      270.63      270.47     18.39 o
   7   1   7       93.34       79.34     13.75 o
   8   1   7       50.74       62.04     12.61 o
   9   1   7       14.50       14.80      6.98 o
   0   2   7     1856.00     1697.58    141.89 o
   1   2   7       41.03       36.48      7.11 o
   2   2   7       11.20       10.37      8.30 o
   3   2   7     1535.14     1729.72     58.43 o
   4   2   7       52.63       51.90     13.96 o
   5   2   7      168.50      174.78     20.44 o
   6   2   7       44.94       66.89     10.80 o
   7   2   7       87.27       97.79     13.69 o
   8   2   7       10.43        0.53     10.20 o
   9   2   7       24.57       22.44     16.71 o
   1   3   7     1423.09     1464.39     51.48 o
   2   3   7     2366.80     2556.00     59.98 o
   3   3   7      254.82      327.21     27.15 o
   4   3   7       59.23       68.17     19.54 o
   5   3   7       31.09       49.31     11.79 o
   6   3   7      171.96      159.83     14.02 o
   7   3   7      194.15      218.19     18.80 o
   8   3   7      252.93      298.65     43.75 o
   9   3   7      112.03       80.53     15.69 o
   0   4   7     6609.13     6842.79    124.99 o
   1   4   7      184.20      147.67     23.16 o
   2   4   7     1835.34     1865.83     58.51 o
   3   4   7      288.23      305.06     34.32 o
   4   4   7       35.89       41.45     12.54 o
   5   4   7       23.27       25.19      6.88 o
   6   4   7      690.76      664.11     26.66 o
   7   4   7      744.12      786.70     31.21 o
   8   4   7      290.50      326.32     28.94 o
   9   4   7       52.78       39.65     11.98 o
   1   5   7      255.39      212.60     18.91 o
   2   5   7       20.33       15.11     11.12 o
   3   5   7      113.85      133.68     26.57 o
   4   5   7      448.24      535.66     34.26 o
   5   5   7        0.00        8.82     11.25 o
   6   5   7       92.88       82.24     19.96 o
   7   5   7       66.41       85.90     17.19 o
   8   5   7       55.30       72.91     27.11 o
   9   5   7      401.70      267.62     21.98 o
   0   6   7     1850.69     1931.34     62.59 o
   1   6   7      328.26      411.02     31.61 o
   2   6   7     2831.74     2998.27    105.98 o
   3   6   7      381.87      445.96    104.96 o
   4   6   7       69.64       68.75     13.06 o
   5   6   7      116.04      135.57     19.56 o
   6   6   7        9.01        1.16     29.19 o
   7   6   7      225.60      206.99     22.09 o
   8   6   7       14.92       31.28     11.28 o
   1   7   7      486.17      538.13     37.72 o
   2   7   7      391.80      433.29     45.46 o
   3   7   7       24.89       48.25     15.08 o
   4   7   7      967.66      949.94     30.70 o
   5   7   7       22.12       25.19     10.24 o
   6   7   7       13.32       29.07     12.88 o
   7   7   7       10.71        7.38     19.32 o
   8   7   7      295.05      362.98     22.98 o
   0   8   7     3106.30     3375.74     93.53 o
   1   8   7      429.22      448.18     36.22 o
   2   8   7     2089.31     2105.89    142.74 o
   3   8   7       18.24       27.76     12.93 o
   4   8   7     1373.16     1417.21     52.34 o
   5   8   7      924.43      964.92     50.59 o
   6   8   7      313.91      286.93     25.51 o
   7   8   7        7.86        5.52     17.64 o
   8   8   7       88.76       90.75     12.70 o
   1   9   7     1323.04     1395.87     51.41 o
   2   9   7      539.45      643.90     30.74 o
   3   9   7      158.03      160.89     16.72 o
   4   9   7      206.30      186.07     32.19 o
   5   9   7      186.53      170.57     19.41 o
   6   9   7       72.80       95.44     15.73 o
   7   9   7      144.16      152.16     23.09 o
   8   9   7        1.35       -6.93      6.93 o
   0  10   7      546.16      582.77     42.28 o
   1  10   7       28.13       21.84      7.61 o
   2  10   7      459.50      473.46     27.71 o
   3  10   7       37.91       36.71     18.31 o
   4  10   7      683.86      708.60     37.32 o
   5  10   7     1077.64     1156.19     45.15 o
   6  10   7      219.68      216.28     20.65 o
   7  10   7        0.00      -19.52     20.57 o
   8  10   7       24.92       26.14     11.39 o
   1  11   7       66.31       78.80     14.91 o
   2  11   7      852.14      866.67     52.83 o
   3  11   7        1.13       23.18     25.34 o
   4  11   7      152.69      187.91     24.78 o
   5  11   7       10.59       36.86     15.68 o
   6  11   7        2.65        9.14     18.02 o
   7  11   7       97.11      123.49     21.19 o
   0  12   7     1687.79     1781.45     99.84 o
   1  12   7      312.23      300.07     33.26 o
   2  12   7      165.91      172.52     27.46 o
   3  12   7       14.83        3.66     18.01 o
   4  12   7       52.19       78.65     18.69 o
   5  12   7      168.64      146.57     22.61 o
   6  12   7      352.16      373.17     39.85 o
   7  12   7        3.42       10.73     12.44 o
   1  13   7      859.63      903.37     44.87 o
   2  13   7     1101.24     1007.85     69.26 o
   3  13   7      259.55      294.88     49.88 o
   4  13   7      481.54      518.92     38.50 o
   5  13   7      370.10      341.04     29.69 o
   6  13   7       18.55        4.79     15.19 o
   7  13   7       14.64        3.66     10.64 o
   0  14   7      925.50      964.01     79.15 o
   1  14   7      166.42      141.52     49.00 o
   2  14   7      235.99      215.13     44.89 o
   3  14   7       25.56        0.44     25.45 o
   4  14   7      123.62      116.11     20.95 o
   5  14   7       24.57       39.71     14.50 o
   6  14   7      134.25      172.74     24.24 o
   1  15   7        2.39       27.27     19.24 o
   2  15   7      423.89      445.05     62.58 o
   3  15   7      327.54      304.63     51.07 o
   4  15   7       70.56       66.41     14.16 o
   5  15   7      156.85      155.61     18.83 o
   6  15   7       84.96       83.09     15.39 o
   0  16   7     1360.67     1289.80     92.19 o
   1  16   7       68.04       78.02     21.49 o
   2  16   7      549.77      554.32     64.66 o
   3  16   7       37.73       29.10     28.26 o
   4  16   7      124.23      132.74     16.02 o
   5  16   7       80.10       86.37     21.12 o
   1  17   7       10.32       18.47     22.10 o
   2  17   7      234.31      259.48     49.82 o
   3  17   7        2.65       -1.64     15.58 o
   4  17   7      209.67      220.81     16.92 o
   5  17   7        7.09        2.04      9.60 o
   0  18   7       50.62       43.12     24.96 o
   1  18   7      360.19      295.34     40.02 o
   2  18   7      120.28      134.17     17.33 o
   3  18   7       40.98       39.66     16.59 o
   4  18   7      160.55      184.20     16.77 o
   1  19   7       18.90       11.55     10.84 o
   2  19   7        1.82        2.02     12.27 o
   3  19   7      668.63      672.69     24.16 o
   0  20   7       16.04       20.93     10.98 o
   1  20   7      219.93      238.96     21.05 o
   2  20   7       34.81       39.05     19.47 o
   0   0   8    14950.13    15201.37    164.80 o
   1   0   8     2826.46     2912.04     90.88 o
   2   0   8      887.57      816.60     77.75 o
   3   0   8       36.81        1.69     24.21 o
   4   0   8       66.08       53.14     40.34 o
   5   0   8      129.82      169.01     26.05 o
   6   0   8      187.20      157.79     18.55 o
   7   0   8        2.71        8.75     17.75 o
   8   0   8      120.54      130.81     23.05 o
   9   0   8       77.55       59.74     13.58 o
   1   1   8      733.99      819.58     35.46 o
   2   1   8      132.95      120.74     15.34 o
   3   1   8        8.67       23.99     19.44 o
   4   1   8      319.21      316.40     27.87 o
   5   1   8       11.11       11.32     13.49 o
   6   1   8      511.02      456.95     22.86 o
   7   1   8       67.80      107.05     21.10 o
   8   1   8      377.91      430.72     26.34 o
   9   1   8       30.21       14.40      6.72 o
   0   2   8      109.85      113.53     27.76 o
   1   2   8     2141.17     2270.84     43.76 o
   2   2   8      867.55      986.16     35.63 o
   3   2   8     4255.81     4731.77     95.03 o
   4   2   8      652.90      776.03     27.19 o
   5   2   8       22.73       27.35     10.93 o
   6   2   8        3.40        2.48      8.63 o
   7   2   8      725.38      785.15     31.43 o
   8   2   8      467.43      485.22     26.98 o
   9   2   8        2.61        0.42      9.46 o
   1   3   8     2581.98     2728.49     65.87 o
   2   3   8       22.22       22.60      8.94 o
   3   3   8       32.98       15.26     10.18 o
   4   3   8       42.95       43.53     13.31 o
   5   3   8       35.54       32.77      9.95 o
   6   3   8       92.61      103.94     13.71 o
   7   3   8      138.73      131.57     14.46 o
   8   3   8       31.27       58.40     10.76 o
   9   3   8       48.09       34.21     11.20 o
   0   4   8    13181.81    13933.79    334.49 o
   1   4   8        0.21        4.10      8.20 o
   2   4   8       95.15      106.34     14.27 o
   3   4   8      596.00      621.86     35.94 o
   4   4   8      181.18      179.30     26.32 o
   5   4   8       31.63       24.20     12.57 o
   6   4   8      393.66      355.85     21.56 o
   7   4   8      187.46      204.93     17.15 o
   8   4   8      221.12      262.17     28.99 o
   9   4   8       12.46       23.78     10.82 o
   1   5   8      913.37      931.69     70.51 o
   2   5   8      226.90      238.72     23.26 o
   3   5   8      270.51      240.88     61.00 o
   4   5   8       83.15       82.14     14.15 o
   5   5   8      125.15      110.87     19.64 o
   6   5   8        3.00      -18.79     27.78 o
   7   5   8      869.02      868.63     41.75 o
   8   5   8      171.32      203.68     39.96 o
   0   6   8      158.61      171.48     26.05 o
   1   6   8      624.77      637.06     38.25 o
   2   6   8     2144.56     2417.19    110.57 o
   3   6   8      401.38      471.52     49.25 o
   4   6   8      484.44      562.41     25.20 o
   5   6   8        3.56       23.72     17.19 o
   6   6   8       33.79       21.77     42.09 o
   7   6   8        0.01        0.25     11.82 o
   8   6   8      105.92      113.60     15.23 o
   1   7   8     1673.56     1824.09    101.64 o
   2   7   8     1700.82     1890.19     89.42 o
   3   7   8       27.33       29.29     10.66 o
   4   7   8       90.47      112.86     12.39 o
   5   7   8        0.08      -10.25     14.69 o
   6   7   8        0.23       -9.52     15.55 o
   7   7   8      141.11      188.93     20.73 o
   8   7   8       34.62       43.36     16.02 o
   0   8   8      897.70      962.44     63.17 o
   1   8   8      204.56      194.37     24.66 o
   2   8   8     1376.50     1504.15     42.67 o
   3   8   8      101.40      107.97     14.33 o
   4   8   8       52.33       44.09     14.86 o
   5   8   8      380.78      404.36     28.97 o
   6   8   8     1127.66     1045.10     45.09 o
   7   8   8       18.10       25.61     11.94 o
   8   8   8       39.17       50.05      9.51 o
   1   9   8      282.72      287.38     16.00 o
   2   9   8      776.68      743.47     31.45 o
   3   9   8      103.48      116.78     16.18 o
   4   9   8      652.79      752.16     49.31 o
   5   9   8     1209.60     1090.86     58.76 o
   6   9   8        7.29        4.75      9.94 o
   7   9   8      164.17      197.96     19.40 o
   8   9   8        0.00       -6.76     11.04 o
   0  10   8      333.43      377.48     28.57 o
   1  10   8      707.04      701.77     28.54 o
   2  10   8        2.43       -0.61      9.17 o
   3  10   8       97.16      112.45     21.23 o
   4  10   8       16.20       27.51     15.07 o
   5  10   8        2.58       15.94     12.72 o
   6  10   8      341.02      307.34     23.74 o
   7  10   8       17.80       32.56      9.85 o
   8  10   8       27.77       58.78     13.42 o
   1  11   8       23.76       35.79     17.42 o
   2  11   8       21.74       15.43     14.96 o
   3  11   8      156.58      121.63     34.66 o
   4  11   8      171.75      140.60     24.63 o
   5  11   8       59.70       75.72     20.57 o
   6  11   8      115.66      159.89     29.51 o
   7  11   8       35.36       55.09     17.57 o
   0  12   8      853.23      847.00     71.51 o
   1  12   8      186.94      199.26     23.56 o
   2  12   8      215.32      191.51     41.64 o
   3  12   8       91.52       75.06     30.13 o
   4  12   8      260.45      283.79     30.10 o
   5  12   8       18.94       26.01     22.36 o
   6  12   8       34.59       64.41     20.27 o
   7  12   8      277.70      329.12     28.96 o
   1  13   8      133.49      116.37     24.31 o
   2  13   8       37.16       12.70     30.58 o
   3  13   8      149.28      119.46     39.15 o
   4  13   8       47.90       36.64     14.64 o
   5  13   8      580.11      604.60     37.02 o
   6  13   8       17.77       27.88     15.61 o
   7  13   8        0.00       16.48     10.29 o
   0  14   8       19.16       60.04     29.93 o
   1  14   8     1093.84     1047.01     58.11 o
   2  14   8       19.68       74.55     35.10 o
   3  14   8        6.80      -22.98     24.95 o
   4  14   8        1.19       12.32     14.74 o
   5  14   8       13.64       41.90     13.62 o
   6  14   8       31.70      -12.60     14.77 o
   1  15   8      236.69      236.07     53.33 o
   2  15   8        3.78      -23.50     25.29 o
   3  15   8      181.87      166.21     39.34 o
   4  15   8       36.69       36.01     13.59 o
   5  15   8       79.56       67.23     13.91 o
   6  15   8       10.62       10.84      9.65 o
   0  16   8     1782.37     1797.32    106.42 o
   1  16   8       62.77       32.93     18.89 o
   2  16   8      170.01      144.58     41.07 o
   3  16   8       73.23      101.95     19.08 o
   4  16   8       10.51        9.56      9.36 o
   5  16   8      435.50      469.33     33.34 o
   1  17   8        8.51        0.60     15.37 o
   2  17   8      227.96      204.80     40.46 o
   3  17   8        0.18        2.02      9.55 o
   4  17   8        2.29       -3.87      7.71 o
   0  18   8      107.40      100.61     29.59 o
   1  18   8      565.94      568.05     36.40 o
   2  18   8       58.03       34.50     11.67 o
   3  18   8      102.28      131.18     13.55 o
   1  19   8        5.15       -4.25      9.76 o
   2  19   8       16.95        8.94      7.11 o
   3  19   8        8.60      -14.18     15.51 o
   0  20   8        3.42        5.87     12.54 o
   1  20   8        5.68       17.93     14.39 o
   1   1   9      373.02      376.71     26.79 o
   2   1   9      205.09      218.60     26.46 o
   3   1   9      607.63      677.17     61.01 o
   4   1   9      517.98      594.98     26.82 o
   5   1   9       43.67       48.88     20.49 o
   6   1   9      201.27      217.81     17.65 o
   7   1   9      449.23      436.69     24.10 o
   8   1   9        4.92       16.79     11.77 o
   9   1   9       18.99       21.46      9.14 o
   0   2   9      355.88      395.02     27.55 o
   1   2   9     2255.00     2337.57     75.21 o
   2   2   9       64.34       39.67     16.00 o
   3   2   9     2649.89     2730.84    120.35 o
   4   2   9       65.43       79.90     19.21 o
   5   2   9        6.75       23.56      8.70 o
   6   2   9        0.08       -1.42      9.12 o
   7   2   9       99.02      140.28     17.31 o
   8   2   9       11.85       21.28      8.91 o
   9   2   9       28.26       29.94     10.48 o
   1   3   9      541.30      503.93     48.85 o
   2   3   9      318.64      333.46     38.66 o
   3   3   9      486.01      429.71     41.63 o
   4   3   9      354.73      348.29     27.85 o
   5   3   9      483.15      566.44     33.15 o
   6   3   9        0.55        2.02      9.97 o
   7   3   9       14.77       18.69     11.13 o
   8   3   9       30.36       37.42     10.21 o
   0   4   9     2466.35     2535.88    155.79 o
   1   4   9       54.30      101.39     25.54 o
   2   4   9        7.88        0.37     20.50 o
   3   4   9       10.59       -3.70     19.94 o
   4   4   9      183.97      203.58     15.65 o
   5   4   9      103.23      103.46     14.02 o
   6   4   9      137.53      131.91     14.24 o
   7   4   9      131.48      133.17     13.54 o
   8   4   9      134.91      184.43     18.67 o
   1   5   9        0.51        4.68     29.11 o
   2   5   9       55.51       34.38     20.67 o
   3   5   9       28.68       18.07     10.54 o
   4   5   9      181.56      192.67     15.60 o
   5   5   9      104.10       56.68     39.25 o
   6   5   9       14.58       16.34     16.63 o
   7   5   9      138.58      111.28     29.75 o
   8   5   9       28.92       60.76     62.56 o
   0   6   9     2306.87     2290.05    146.86 o
   1   6   9        0.00       14.28     35.07 o
   2   6   9       79.65      102.23     45.17 o
   3   6   9        1.49       11.44     10.62 o
   4   6   9       66.50       72.81     14.30 o
   5   6   9      219.43      243.55     31.05 o
   6   6   9       43.70       41.55     14.81 o
   7   6   9      204.80      240.32     22.71 o
   8   6   9      282.74      502.91    159.28 o
   1   7   9      326.93      346.85     66.03 o
   2   7   9       14.67       12.21     11.38 o
   3   7   9      644.02      761.55     30.84 o
   4   7   9      250.17      279.11     19.43 o
   5   7   9      799.80      826.25     60.50 o
   6   7   9       12.96      -10.28     27.92 o
   7   7   9      177.99      212.86     21.40 o
   8   7   9       34.33       67.36     15.56 o
   0   8   9       62.57       71.32     15.71 o
   1   8   9        0.12        0.04     10.38 o
   2   8   9      122.67      127.35     17.12 o
   3   8   9      100.67       70.80     11.88 o
   4   8   9      762.11      775.10     31.70 o
   5   8   9      546.36      636.65     54.92 o
   6   8   9       50.43       11.68     11.61 o
   7   8   9        0.90        7.30     10.06 o
   8   8   9       63.51       82.80     32.29 o
   1   9   9     3631.81     3937.90     97.39 o
   2   9   9     1884.06     1901.74     59.70 o
   3   9   9      190.51      183.92     20.98 o
   4   9   9       35.73       39.83     10.14 o
   5   9   9        9.87       19.23     12.54 o
   6   9   9      129.51      137.83     16.93 o
   7   9   9       86.61      107.86     14.75 o
   8   9   9       70.27       87.32     15.62 o
   0  10   9       41.17       45.88     21.55 o
   1  10   9      107.63      131.86     16.71 o
   2  10   9       22.84       33.62     20.17 o
   3  10   9       90.24       78.20     17.29 o
   4  10   9      237.10      260.22     35.87 o
   5  10   9       33.71       57.16     11.86 o
   6  10   9      168.77      156.05     32.49 o
   7  10   9       93.83       94.35     12.41 o
   1  11   9      388.68      428.23     36.57 o
   2  11   9      618.82      602.10     65.00 o
   3  11   9      497.92      534.95     63.52 o
   4  11   9       76.75       69.92     19.76 o
   5  11   9        7.34       16.65      8.84 o
   6  11   9       23.28      -17.93     19.97 o
   7  11   9       90.22       90.64     18.07 o
   0  12   9      407.64      462.55     56.83 o
   1  12   9      221.10      228.83     30.31 o
   2  12   9       52.36       65.77     30.08 o
   3  12   9      269.21      286.65     48.23 o
   4  12   9      125.63      109.60     21.37 o
   5  12   9       34.75       38.60     13.50 o
   6  12   9      133.04      141.81     24.94 o
   7  12   9        0.73       -1.33     10.67 o
   1  13   9      877.47      852.01     52.94 o
   2  13   9       16.09       11.94     25.49 o
   3  13   9       37.30       20.06     27.59 o
   4  13   9      377.30      385.87     31.77 o
   5  13   9      184.19      164.70     20.24 o
   6  13   9       79.65       64.37     16.02 o
   0  14   9       91.08       57.17     25.60 o
   1  14   9       53.86       55.16     20.21 o
   2  14   9      232.71      202.16     43.30 o
   3  14   9        2.10       21.45     22.56 o
   4  14   9      568.14      601.56     37.40 o
   5  14   9       19.37       18.31     11.53 o
   6  14   9       16.61      -12.36     12.36 o
   1  15   9        4.91        9.20     18.90 o
   2  15   9       71.95       69.18     34.29 o
   3  15   9       49.20       54.80     17.39 o
   4  15   9       18.55       10.95     14.96 o
   5  15   9        8.60       18.92      9.68 o
   0  16   9      976.35     1069.30     82.61 o
   1  16   9      120.14       92.79     21.36 o
   2  16   9      179.06      182.51     43.13 o
   3  16   9       21.06       36.97     14.27 o
   4  16   9      234.96      236.81     18.55 o
   5  16   9        2.56       -2.40      9.51 o
   1  17   9      188.77      164.28     23.99 o
   2  17   9      216.91      188.74     40.89 o
   3  17   9        1.20       18.54     10.28 o
   4  17   9       63.99       54.20     11.23 o
   0  18   9      188.15      175.52     32.91 o
   1  18   9        5.38       17.08     22.28 o
   2  18   9      166.49      157.51     12.60 o
   3  18   9      135.23      119.51     13.64 o
   1  19   9        6.40        5.24      8.56 o
   2  19   9       90.68       69.00     14.04 o
   0   0  10    24888.51    26159.17    500.82 o
   1   0  10     1177.35     1454.17     72.22 o
   2   0  10      449.30      500.70     48.78 o
   3   0  10       36.57        2.97     26.92 o
   4   0  10      284.77      312.43     28.71 o
   5   0  10       69.00       50.34     32.72 o
   6   0  10      342.21      364.61     27.97 o
   7   0  10      288.00      275.18     32.33 o
   8   0  10       43.95       44.34     16.30 o
   1   1  10      262.61      297.07     24.45 o
   2   1  10      259.39      260.91     26.27 o
   3   1  10     1172.43     1176.94     68.06 o
   4   1  10     1533.33     1726.06     39.48 o
   5   1  10       39.84       44.15     12.68 o
   6   1  10       93.05      115.49     14.19 o
   7   1  10      210.60      176.80     19.15 o
   8   1  10       21.53        5.46      8.03 o
   0   2  10       80.90       67.06     32.71 o
   1   2  10       55.79       98.69     18.48 o
   2   2  10       91.38      119.94     18.98 o
   3   2  10       28.52        2.34     17.41 o
   4   2  10       45.13       46.31     11.44 o
   5   2  10       16.52       23.71     37.87 o
   6   2  10        0.85       11.48      9.63 o
   7   2  10      494.21      500.06     24.92 o
   8   2  10       85.88      105.14     13.61 o
   1   3  10     4808.51     5448.19    171.43 o
   2   3  10      298.88      339.92     34.89 o
   3   3  10       10.12       12.03     20.92 o
   4   3  10        7.38       -7.41     14.11 o
   5   3  10       27.86       20.31     11.20 o
   6   3  10      104.39      132.86     27.75 o
   7   3  10        0.89        1.77      7.79 o
   8   3  10        3.69       12.33      8.60 o
   0   4  10       41.47       82.24     36.62 o
   1   4  10     1984.93     2298.08    105.38 o
   2   4  10      293.56      307.65     33.18 o
   3   4  10       74.05       81.89     13.54 o
   4   4  10      278.95      316.22     30.97 o
   5   4  10      512.56      506.62     31.08 o
   6   4  10       14.40        1.50      7.82 o
   7   4  10       13.16       22.45      8.47 o
   8   4  10        9.88       16.19     13.49 o
   1   5  10      539.82      585.57     85.68 o
   2   5  10       14.85       40.39     21.63 o
   3   5  10      133.34      122.08     12.76 o
   4   5  10     1164.36     1277.84     39.02 o
   5   5  10      246.05      246.62     30.23 o
   6   5  10      425.20      406.76     29.85 o
   7   5  10      599.77      548.77     32.58 o
   8   5  10      189.26      193.53     22.96 o
   0   6  10      197.17      301.61     60.38 o
   1   6  10       57.63       67.61     38.43 o
   2   6  10        2.94       -4.07     11.00 o
   3   6  10        6.63       12.08      7.87 o
   4   6  10      446.74      438.55     24.02 o
   5   6  10       32.27       21.74     15.35 o
   6   6  10        2.41       -6.60     11.41 o
   7   6  10        8.54       27.98     11.72 o
   8   6  10      358.52      436.58     22.94 o
   1   7  10      911.97     1093.85     43.53 o
   2   7  10      118.62      140.33     19.48 o
   3   7  10       60.57       61.29     14.64 o
   4   7  10      153.96      161.15     16.25 o
   5   7  10       92.42      150.72     27.70 o
   6   7  10      247.98      234.42     22.93 o
   7   7  10        0.33       -3.22     10.63 o
   8   7  10       25.79       61.42     28.03 o
   0   8  10      153.11      160.06     17.10 o
   1   8  10      997.88     1080.81     33.94 o
   2   8  10      288.24      311.48     25.80 o
   3   8  10       16.34       29.84      9.15 o
   4   8  10       41.38       60.60     15.30 o
   5   8  10      777.27      705.70     41.46 o
   6   8  10      110.12       99.60     25.66 o
   7   8  10        0.84       -8.04     10.94 o
   8   8  10      386.15      381.73     27.10 o
   1   9  10        3.32        2.42      8.75 o
   2   9  10      221.13      202.47     22.60 o
   3   9  10       11.32        9.80      8.51 o
   4   9  10        6.77       -5.16      9.77 o
   5   9  10      164.32      142.11     16.16 o
   6   9  10      156.09      166.55     22.78 o
   7   9  10       62.74       95.04     13.38 o
   0  10  10     1064.01     1077.97     49.45 o
   1  10  10      188.85      177.71     18.71 o
   2  10  10     1801.73     1832.36     62.42 o
   3  10  10      850.95      858.13     34.76 o
   4  10  10       93.74       80.43     17.61 o
   5  10  10       60.22       57.96     11.41 o
   6  10  10      211.56      247.27     24.16 o
   7  10  10      192.43      183.49     21.74 o
   1  11  10     1736.50     1881.68     74.49 o
   2  11  10     2446.05     2617.82    133.97 o
   3  11  10      277.19      260.67     26.93 o
   4  11  10       10.58       12.74     12.30 o
   5  11  10      107.10       76.07     11.65 o
   6  11  10      239.75      241.08     18.31 o
   7  11  10       17.86       26.09     12.43 o
   0  12  10       31.17       30.63     26.90 o
   1  12  10     1024.81     1082.75     58.86 o
   2  12  10     2906.89     2762.55    139.56 o
   3  12  10      352.44      337.45     32.23 o
   4  12  10      153.42      169.80     22.36 o
   5  12  10      108.44       87.90     16.52 o
   6  12  10        0.10      -15.41     15.41 o
   1  13  10      259.24      258.33     31.91 o
   2  13  10       45.45       64.60     31.72 o
   3  13  10        6.33       27.49     15.16 o
   4  13  10      142.33      118.42     20.22 o
   5  13  10      493.86      547.93     32.44 o
   6  13  10      154.21      118.03     19.48 o
   0  14  10     1288.63     1317.95     94.29 o
   1  14  10      182.25      186.09     28.24 o
   2  14  10      523.51      482.56     63.15 o
   3  14  10       68.62       78.28     19.03 o
   4  14  10       49.27       25.07     12.69 o
   5  14  10        3.60       13.62     10.01 o
   6  14  10       63.06       68.69     13.55 o
   1  15  10      316.33      288.65     32.98 o
   2  15  10        2.20        5.44     28.08 o
   3  15  10      348.86      379.02     29.68 o
   4  15  10      553.62      577.77     26.84 o
   5  15  10      184.20      181.75     15.92 o
   0  16  10      505.90      498.66     57.61 o
   1  16  10       12.85       27.97     16.09 o
   2  16  10      176.93      189.40     21.21 o
   3  16  10      175.42      213.22     24.32 o
   4  16  10      140.87      151.52     16.89 o
   1  17  10       11.37       21.13     18.19 o
   2  17  10      143.51      161.74     32.94 o
   3  17  10        4.04       -3.40     10.57 o
   4  17  10        0.02      -10.39     15.16 o
   0  18  10       77.28      109.09     27.95 o
   1  18  10       19.57        9.91     17.31 o
   2  18  10      286.53      294.45     26.82 o
   3  18  10       12.31       28.44     16.91 o
   1  19  10       28.18       11.66      7.72 o
   2  19  10        0.18       -7.60      9.37 o
   1   1  11      105.46      134.38     23.70 o
   2   1  11       85.52       54.90     13.91 o
   3   1  11      229.34      252.29     15.96 o
   4   1  11     1338.92     1329.82     28.56 o
   5   1  11      269.95      274.67     24.09 o
   6   1  11       89.65      119.75     23.38 o
   7   1  11       59.43       69.88     13.66 o
   8   1  11       56.39       63.67     11.36 o
   0   2  11     2500.07     2675.79    173.45 o
   1   2  11      680.31      717.72     46.07 o
   2   2  11        0.01       21.63     17.87 o
   3   2  11     1560.18     1739.58     46.41 o
   4   2  11      627.31      646.97     25.35 o
   5   2  11      193.58      173.11     35.98 o
   6   2  11        0.08       12.33      8.69 o
   7   2  11      111.39      120.05     13.52 o
   8   2  11       30.58       35.76      9.16 o
   1   3  11     1068.80     1256.90     60.69 o
   2   3  11     1246.49     1473.31     72.79 o
   3   3  11      153.66      188.12     18.33 o
   4   3  11      583.29      591.92     25.46 o
   5   3  11      165.09      156.73     17.34 o
   6   3  11      488.07      487.15     25.58 o
   7   3  11       88.01      110.57     12.85 o
   8   3  11        6.90       28.02     14.64 o
   0   4  11       74.63       71.93     32.61 o
   1   4  11      395.72      458.00     46.99 o
   2   4  11       48.34       32.74     11.01 o
   3   4  11      920.03     1060.24     39.13 o
   4   4  11       37.23        9.67     17.45 o
   5   4  11      723.56      734.57     49.34 o
   6   4  11      675.71      670.06     27.72 o
   7   4  11       53.64       63.27     20.94 o
   8   4  11       36.49       52.19     15.67 o
   1   5  11      185.51      222.84     21.78 o
   2   5  11      582.89      635.88     30.01 o
   3   5  11       56.97       65.54     13.28 o
   4   5  11      246.33      202.47     17.50 o
   5   5  11        7.35      -15.86     17.87 o
   6   5  11       42.39       60.79     16.12 o
   7   5  11       29.57       53.60     15.59 o
   8   5  11        1.20       14.65     11.58 o
   0   6  11       63.15       57.11     15.89 o
   1   6  11      399.40      470.88     32.99 o
   2   6  11      729.79      791.45     39.43 o
   3   6  11      155.52      168.64     18.90 o
   4   6  11      434.90      467.78     24.13 o
   5   6  11      194.93      140.78     26.68 o
   6   6  11      103.43      110.91     17.31 o
   7   6  11        5.84       26.58     10.62 o
   8   6  11      147.80      177.47     18.59 o
   1   7  11        8.88        3.79      7.14 o
   2   7  11      761.48      744.87     39.36 o
   3   7  11      172.64      177.42     15.44 o
   4   7  11      421.49      447.52     24.08 o
   5   7  11      688.61      596.47     50.32 o
   6   7  11       41.92       42.16     13.71 o
   7   7  11       43.11       25.50     13.08 o
   8   7  11      342.80      313.33     22.63 o
   0   8  11      104.34      110.27     15.60 o
   1   8  11       43.69       37.43      8.75 o
   2   8  11      266.28      274.29     25.73 o
   3   8  11      492.06      505.46     25.17 o
   4   8  11      251.05      232.48     20.56 o
   5   8  11       45.69       40.01     30.09 o
   6   8  11        0.54        2.78     13.28 o
   7   8  11       65.87       73.35     20.64 o
   1   9  11      393.82      447.67     21.75 o
   2   9  11      664.83      734.73     40.46 o
   3   9  11        0.05        8.82     10.60 o
   4   9  11       34.63       33.83     10.79 o
   5   9  11       13.21       19.55     10.49 o
   6   9  11       52.64       56.59     13.05 o
   7   9  11       70.05       70.98     10.80 o
   0  10  11       24.07       30.11     12.20 o
   1  10  11      314.72      327.43     25.23 o
   2  10  11      283.14      282.93     29.08 o
   3  10  11        1.34        1.72      9.89 o
   4  10  11        0.59       15.66     14.74 o
   5  10  11       93.29      119.48     13.79 o
   6  10  11       17.72        9.89      8.84 o
   7  10  11      429.02      436.70     19.74 o
   1  11  11       29.47       32.38     12.42 o
   2  11  11       16.41       11.42     14.03 o
   3  11  11        7.60       11.18     14.15 o
   4  11  11       65.67       61.21     20.06 o
   5  11  11        2.91       -8.10      8.10 o
   6  11  11        0.88        0.46      7.03 o
   0  12  11        2.05       16.56     22.79 o
   1  12  11       10.08       17.38     23.05 o
   2  12  11      433.79      429.78     59.52 o
   3  12  11      107.13       98.84     18.81 o
   4  12  11       40.97       25.87     12.13 o
   5  12  11        8.36       23.27     16.43 o
   6  12  11       14.44       48.75     15.95 o
   1  13  11      776.66      759.43     50.47 o
   2  13  11        1.85        1.68     30.50 o
   3  13  11      529.99      595.72     57.76 o
   4  13  11       21.70       21.27     12.23 o
   5  13  11        1.38      -12.03     12.03 o
   6  13  11       48.18       54.46     13.14 o
   0  14  11       86.59      143.50     37.25 o
   1  14  11      455.09      498.89     41.17 o
   2  14  11        0.02       33.58     29.97 o
   3  14  11        0.75        4.55     13.02 o
   4  14  11      473.38      517.55     31.64 o
   5  14  11      127.06      128.62     15.42 o
   1  15  11      189.40      208.50     29.07 o
   2  15  11      139.55      144.40     38.86 o
   3  15  11      279.16      315.90     25.61 o
   4  15  11       12.64       13.72     20.82 o
   0  16  11      179.42      202.86     38.94 o
   1  16  11      191.63      190.67     30.01 o
   2  16  11        1.04       -9.85     23.86 o
   3  16  11      273.87      276.24     40.28 o
   4  16  11      148.35      152.47     27.26 o
   1  17  11       75.71       66.91     25.15 o
   2  17  11       26.34       22.72     22.14 o
   3  17  11      414.41      433.83     28.35 o
   0  18  11      171.59      180.56     28.74 o
   1  18  11      168.80      173.60     30.61 o
   2  18  11       22.84       39.86     23.61 o
   3  18  11        3.74       -4.24     12.66 o
   1  19  11       86.22       44.64     17.55 o
   0   0  12    13364.28    15094.31    425.66 o
   1   0  12      192.77      195.42     51.32 o
   2   0  12        0.26       -2.99     12.19 o
   3   0  12       63.11       54.20     16.05 o
   4   0  12      774.00      847.97     30.25 o
   5   0  12       45.09       78.31     18.92 o
   6   0  12        5.99       17.25     15.31 o
   7   0  12        0.22       13.41     14.87 o
   8   0  12       31.86       41.67     12.94 o
   1   1  12      128.98      164.03     37.52 o
   2   1  12     1245.48     1417.82     48.94 o
   3   1  12        5.76       14.95      8.34 o
   4   1  12      662.70      637.45     22.69 o
   5   1  12       79.29      117.11     18.46 o
   6   1  12        1.87       20.15     12.43 o
   7   1  12       11.07       15.29     12.71 o
   8   1  12        4.52        7.79      6.68 o
   0   2  12      121.67      129.84     49.59 o
   1   2  12     1709.35     1810.45    105.93 o
   2   2  12     1569.56     1634.71     40.99 o
   3   2  12      579.12      681.82     32.62 o
   4   2  12      482.18      474.65     22.47 o
   5   2  12        7.19        2.52     13.96 o
   6   2  12       90.03       87.42     12.68 o
   7   2  12       41.79       56.50     11.91 o
   8   2  12      160.60      127.48     11.50 o
   1   3  12      671.00      780.62     43.16 o
   2   3  12      113.64      165.92     17.15 o
   3   3  12      450.30      496.17     27.95 o
   4   3  12        1.10        8.74      8.35 o
   5   3  12       15.34       25.68     11.16 o
   6   3  12        0.00       12.14      8.14 o
   7   3  12       44.69       57.70     11.74 o
   8   3  12      119.50      146.88     19.28 o
   0   4  12      624.21      857.84     53.62 o
   1   4  12      337.75      385.01     28.62 o
   2   4  12      836.58      950.58     36.97 o
   3   4  12       16.80       29.94     14.08 o
   4   4  12      864.53      886.17     32.24 o
   5   4  12      273.55      307.70     36.30 o
   6   4  12       20.32       12.30     12.06 o
   7   4  12       47.20       73.37     30.05 o
   8   4  12        2.95       28.46     12.20 o
   1   5  12      542.17      601.79     24.32 o
   2   5  12       21.30       26.85     11.47 o
   3   5  12        0.33        2.10     10.46 o
   4   5  12      862.77      806.74     34.56 o
   5   5  12      269.95      243.97     33.63 o
   6   5  12     1028.27      963.33     64.28 o
   7   5  12       29.52       71.34     44.74 o
   8   5  12       30.26       39.41     11.48 o
   0   6  12      294.35      341.87     28.91 o
   1   6  12       78.30      100.66     11.97 o
   2   6  12        0.95       10.14     11.69 o
   3   6  12        4.79        4.11     12.20 o
   4   6  12     1032.35     1046.66     35.72 o
   5   6  12      238.36      207.89     31.03 o
   6   6  12      583.48      549.87     32.45 o
   7   6  12      188.05      211.04     44.12 o
   8   6  12       19.01       35.63     10.14 o
   1   7  12        1.05        8.81      7.93 o
   2   7  12       30.64       31.50     11.46 o
   3   7  12        7.57        7.84     11.51 o
   4   7  12      621.08      612.53     30.14 o
   5   7  12      489.05      479.14     66.31 o
   6   7  12      219.29      245.64     22.28 o
   7   7  12        4.62        2.27     11.76 o
   0   8  12      428.70      487.92     34.02 o
   1   8  12      442.12      481.06     22.73 o
   2   8  12      867.74      979.89     47.19 o
   3   8  12      441.04      487.74     46.85 o
   4   8  12      200.61      204.01     18.75 o
   5   8  12      166.78      192.06     22.19 o
   6   8  12      150.63      163.59     33.54 o
   7   8  12      193.12      221.66     16.89 o
   1   9  12      158.81      195.06     15.96 o
   2   9  12      656.83      626.49     38.39 o
   3   9  12     1207.48     1188.23     56.72 o
   4   9  12       59.14       66.43     11.44 o
   5   9  12       32.49       23.83      9.79 o
   6   9  12      205.25      177.78     21.38 o
   7   9  12      313.80      318.65     45.41 o
   0  10  12       99.91       89.95     19.42 o
   1  10  12      528.62      583.54     27.27 o
   2  10  12      549.35      601.57     45.94 o
   3  10  12       34.68       29.96     15.38 o
   4  10  12        6.96        6.71     16.19 o
   5  10  12        9.37       17.46      9.45 o
   6  10  12       44.05       46.90     11.00 o
   1  11  12     1948.52     2015.54     61.25 o
   2  11  12     2221.75     2286.52     79.15 o
   3  11  12      607.19      627.30     69.85 o
   4  11  12      144.96      152.50     20.05 o
   5  11  12      119.30      126.37     12.99 o
   6  11  12       31.35       40.50      8.50 o
   0  12  12       68.89       53.67     29.52 o
   1  12  12      126.16      129.70     25.71 o
   2  12  12        3.29       -5.07     26.68 o
   3  12  12      635.63      654.62     69.58 o
   4  12  12       87.96      115.56     21.81 o
   5  12  12       32.06       35.51     10.89 o
   6  12  12       23.06       -0.94      9.64 o
   1  13  12      165.71      154.41     26.02 o
   2  13  12      216.44      196.93     43.94 o
   3  13  12     1042.76     1095.39     86.49 o
   4  13  12       60.38       64.12     15.29 o
   5  13  12       97.99       66.80     50.71 o
   0  14  12       71.61       53.03     28.91 o
   1  14  12     1071.78     1102.70     58.07 o
   2  14  12        1.41       35.70     29.44 o
   3  14  12       41.60       41.52     27.00 o
   4  14  12      164.95      183.18     34.06 o
   5  14  12        0.03        1.96     10.32 o
   1  15  12        2.33       -9.34     16.24 o
   2  15  12       35.53       24.22     27.55 o
   3  15  12        6.91       32.69     21.63 o
   4  15  12      173.40      223.29     31.30 o
   0  16  12      337.93      330.35     43.73 o
   1  16  12      161.00      185.21     37.44 o
   2  16  12       81.52      113.91     32.40 o
   3  16  12       52.56       83.58     26.88 o
   4  16  12      734.24      684.47     44.96 o
   1  17  12        4.71       36.36     23.42 o
   2  17  12       53.11       35.06     21.62 o
   3  17  12        6.43        5.84      9.68 o
   0  18  12      331.96      294.71     29.98 o
   1  18  12       92.94       93.05     22.02 o
   2  18  12      138.41      120.61     15.79 o
   1   1  13        0.96        7.62      8.17 o
   2   1  13       67.50       82.83     12.66 o
   3   1  13     2120.24     2193.68     48.54 o
   4   1  13      141.47      137.41     13.59 o
   5   1  13       72.30      139.42     26.18 o
   6   1  13       33.95       43.81     11.88 o
   7   1  13       99.96      110.88     14.39 o
   8   1  13       20.49       15.38      9.83 o
   0   2  13     2621.65     3178.04     94.50 o
   1   2  13      100.81       96.99     11.29 o
   2   2  13      306.15      329.23     25.97 o
   3   2  13     1400.68     1477.98     52.58 o
   4   2  13       19.81       22.07     18.39 o
   5   2  13       18.75       49.10     20.52 o
   6   2  13       59.68       59.19     11.46 o
   7   2  13        4.40       -5.00      8.92 o
   8   2  13        2.38       -0.32      8.08 o
   1   3  13      414.67      405.66     20.63 o
   2   3  13      438.87      500.36     31.97 o
   3   3  13     2255.48     2392.47     62.35 o
   4   3  13      483.37      495.90     31.03 o
   5   3  13      161.75      162.57     17.78 o
   6   3  13       11.38       -0.05      9.24 o
   7   3  13        9.44       11.69     14.59 o
   8   3  13       50.90       70.79     13.61 o
   0   4  13        0.66        6.46     10.33 o
   1   4  13      253.12      281.08     18.50 o
   2   4  13        0.46        0.75     11.01 o
   3   4  13      198.19      198.46     21.33 o
   4   4  13      153.76      143.16     33.71 o
   5   4  13     1612.74     1529.14     73.25 o
   6   4  13       97.79      112.12     23.70 o
   7   4  13       21.02       29.11     15.47 o
   8   4  13       48.72       33.52      9.17 o
   1   5  13       95.45       86.37     11.80 o
   2   5  13       23.53       30.68     13.50 o
   3   5  13       12.61       33.87     16.88 o
   4   5  13      150.90      168.08     22.62 o
   5   5  13     1242.16     1300.99     66.81 o
   6   5  13       27.47        7.60     11.65 o
   7   5  13       42.28       43.47     14.43 o
   0   6  13      168.63      223.13     34.24 o
   1   6  13        0.40       -1.91      8.20 o
   2   6  13        4.04      -11.92     11.92 o
   3   6  13     2428.93     2681.74     89.41 o
   4   6  13        1.98       -2.81     11.96 o
   5   6  13        2.10        6.98      9.25 o
   6   6  13        0.46        3.96     10.78 o
   7   6  13        0.02       24.37     33.92 o
   1   7  13        9.65        8.16     11.12 o
   2   7  13      189.24      175.56     23.21 o
   3   7  13     1817.57     1884.29     74.81 o
   4   7  13        0.09       -5.36     13.40 o
   5   7  13       23.99       39.77     10.32 o
   6   7  13        3.36        4.31      9.43 o
   7   7  13        5.07       49.32     41.69 o
   0   8  13       67.18       45.59     16.12 o
   1   8  13      132.46      133.48     14.04 o
   2   8  13       49.08       31.63     19.77 o
   3   8  13      580.48      588.85     40.80 o
   4   8  13        7.53       -0.62     12.91 o
   5   8  13      323.43      377.60     41.50 o
   6   8  13       24.44       42.28     17.37 o
   7   8  13      259.72      301.40     17.31 o
   1   9  13     1860.25     1941.82     46.65 o
   2   9  13      183.88      216.43     25.13 o
   3   9  13      140.57      143.86     24.11 o
   4   9  13        3.85      -13.92     13.92 o
   5   9  13       18.86       19.45     18.42 o
   6   9  13        2.76       -0.31      9.29 o
   0  10  13      116.79       94.97     19.13 o
   1  10  13     1582.14     1704.29     45.98 o
   2  10  13      529.52      551.53     39.76 o
   3  10  13      296.17      318.09     31.42 o
   4  10  13       37.36        6.56     20.62 o
   5  10  13       42.98       43.25     11.55 o
   6  10  13       91.43       82.71     10.52 o
   1  11  13       16.43       12.41     12.53 o
   2  11  13       55.37       67.81     20.18 o
   3  11  13        9.88       27.04     27.28 o
   4  11  13       21.89       14.15     23.55 o
   5  11  13       58.71       77.85     16.04 o
   0  12  13        1.04        2.02     23.33 o
   1  12  13      755.19      814.97     51.69 o
   2  12  13        3.23       31.77     29.17 o
   3  12  13       57.34       62.22     31.73 o
   4  12  13       42.91       41.79     26.45 o
   5  12  13      137.35      118.29     23.28 o
   1  13  13        3.35       25.71     16.84 o
   2  13  13        6.78       -5.44     25.95 o
   3  13  13        0.23       -7.28     23.66 o
   4  13  13      133.52      136.75     30.18 o
   5  13  13       23.96       -2.26     10.89 o
   0  14  13       68.62       86.61     29.42 o
   1  14  13      109.27      118.06     22.17 o
   2  14  13       46.22       94.77     34.99 o
   3  14  13       24.24      -15.45     23.10 o
   4  14  13        0.09       14.82     19.19 o
   1  15  13      190.12      170.16     24.06 o
   2  15  13      115.71      109.03     28.80 o
   3  15  13      175.81      172.51     34.23 o
   4  15  13       65.00      120.85     22.88 o
   0  16  13       63.52       81.04     27.85 o
   1  16  13       46.74       51.52     24.67 o
   2  16  13       31.84       31.60     21.38 o
   3  16  13      113.38      112.40     23.89 o
   1  17  13       26.77      -18.20     18.20 o
   2  17  13       35.90       48.39     20.85 o
   0   0  14        3.92       20.74     19.81 o
   1   0  14      613.79      746.75     65.68 o
   2   0  14     1688.52     1795.39     82.14 o
   3   0  14     2177.10     2224.98    100.36 o
   4   0  14       38.99      -17.84     96.40 o
   6   0  14        4.23      -11.85     13.33 o
   7   0  14       95.75       84.65     16.69 o
   1   1  14      173.56      187.23     13.56 o
   2   1  14      510.12      568.86     28.92 o
   3   1  14     1835.14     1906.29     61.20 o
   4   1  14      163.59      125.25     17.51 o
   6   1  14        0.79       12.54      8.97 o
   7   1  14       97.52       59.16     10.34 o
   0   2  14       61.74       30.00     13.55 o
   1   2  14      175.30      173.02     15.50 o
   2   2  14      634.78      679.68     37.51 o
   3   2  14     1594.72     1697.99     58.39 o
   4   2  14      391.69      369.95     24.96 o
   5   2  14       13.61       28.39     19.63 o
   6   2  14       37.62       45.03     12.18 o
   7   2  14        7.90       11.66      7.88 o
   1   3  14     1063.94     1075.21     34.88 o
   2   3  14      165.68      187.46     21.91 o
   3   3  14     2079.55     2236.57    136.63 o
   4   3  14       19.33       31.10     15.99 o
   5   3  14      741.67      770.98     49.31 o
   6   3  14       29.21       33.91     10.22 o
   7   3  14       58.47       57.28     15.62 o
   0   4  14      454.78      446.63     34.36 o
   1   4  14       46.55       46.62     10.35 o
   2   4  14        4.30        1.98     12.34 o
   3   4  14      290.70      284.77     38.93 o
   4   4  14       98.75      125.31     49.06 o
   5   4  14      189.47      167.06     18.26 o
   6   4  14       43.39       80.42     14.31 o
   7   4  14       55.43       55.69     15.62 o
   1   5  14      443.68      511.31     24.90 o
   2   5  14       91.47       79.21     18.52 o
   3   5  14     2272.37     2501.83     76.73 o
   4   5  14      263.25      256.83     27.26 o
   5   5  14      582.56      546.97     39.26 o
   6   5  14        1.96       36.52     17.96 o
   7   5  14        8.66       16.85     11.27 o
   0   6  14       38.34       23.28     14.01 o
   1   6  14        7.96       14.24      9.54 o
   2   6  14       20.76       12.60     13.48 o
   3   6  14      513.95      557.06     37.82 o
   4   6  14       39.12       39.57     15.19 o
   5   6  14     1590.19     1709.50     57.03 o
   6   6  14       10.19       14.99     29.09 o
   7   6  14       55.73       60.30     13.98 o
   1   7  14        5.15        0.98      9.03 o
   2   7  14      647.98      701.05     42.37 o
   3   7  14       40.66       31.18     17.66 o
   4   7  14        6.13       23.80     18.06 o
   5   7  14       15.92       12.45     11.80 o
   6   7  14      102.66      118.86     22.89 o
   7   7  14       20.45       26.62     10.16 o
   0   8  14      201.02      183.26     24.84 o
   1   8  14     1054.96     1090.70     38.65 o
   2   8  14      213.05      222.67     31.90 o
   3   8  14      197.20      202.76     26.54 o
   4   8  14      177.35      186.06     23.92 o
   5   8  14      457.07      466.61     45.47 o
   6   8  14       41.34       52.01     10.62 o
   7   8  14      431.08      500.28     27.44 o
   1   9  14       22.88       23.85      9.19 o
   2   9  14      131.65      143.37     24.44 o
   3   9  14        3.95       -3.35     13.53 o
   4   9  14      178.24      189.88     25.45 o
   5   9  14       73.40       70.61     19.54 o
   6   9  14      298.25      342.06     27.83 o
   0  10  14      153.19      161.05     23.12 o
   1  10  14      483.45      491.39     31.59 o
   2  10  14       57.56       48.45     17.34 o
   3  10  14      136.32      159.75     24.92 o
   4  10  14        0.73       22.13     22.99 o
   5  10  14        0.79       10.10      9.89 o
   6  10  14        0.61       -9.36      9.36 o
   1  11  14      124.35      112.49     18.31 o
   2  11  14      172.48      166.72     25.12 o
   3  11  14       43.77       45.95     28.48 o
   4  11  14      177.15      175.93     34.56 o
   5  11  14       17.40        9.04     11.44 o
   0  12  14     1827.58     1837.66    106.98 o
   1  12  14      292.51      322.75     33.29 o
   2  12  14        1.15       20.61     25.42 o
   3  12  14        5.79        9.12     22.06 o
   4  12  14        2.48       21.00     22.89 o
   5  12  14        2.83        8.28     11.86 o
   1  13  14      270.98      241.92     28.20 o
   2  13  14       31.42       21.36     24.24 o
   3  13  14       25.64       -8.19     24.92 o
   4  13  14        1.18      -22.25     22.25 o
   0  14  14      138.41      145.70     33.29 o
   1  14  14      352.13      348.40     31.49 o
   2  14  14      128.25      138.32     34.33 o
   3  14  14      266.35      242.92     37.56 o
   4  14  14        0.48      -11.44     15.03 o
   1  15  14      210.62      245.44     39.06 o
   2  15  14        3.71       33.92     23.12 o
   3  15  14      267.03      259.76     33.97 o
   4  15  14      171.62      206.44     24.54 o
   0  16  14      165.01      124.13     25.70 o
   1  16  14        1.33      -15.07     20.17 o
   2  16  14       43.36       62.15     19.33 o
   3  16  14      122.91      160.18     24.84 o
   1  17  14       37.58       51.63     17.30 o
   2  17  14        2.21      -12.98     13.11 o
   1   1  15      374.62      364.77     19.72 o
   2   1  15      424.41      423.42     31.50 o
   3   1  15        0.84      -10.83     10.83 o
   4   1  15     2414.52     2390.38     63.76 o
   5   1  15      556.75      545.31     33.53 o
   6   1  15        9.83       19.92      9.63 o
   7   1  15       89.19       93.70     11.18 o
   0   2  15       56.63       38.39     22.37 o
   1   2  15        0.52        3.87      8.68 o
   2   2  15      350.06      360.15     35.60 o
   3   2  15        8.03       17.55     12.84 o
   4   2  15      915.74      838.82     38.57 o
   5   2  15       31.75        8.38     11.22 o
   6   2  15        2.59        3.39     17.04 o
   7   2  15        0.45        5.63     11.21 o
   1   3  15       20.90       22.75      9.08 o
   2   3  15      109.64      107.15     20.86 o
   3   3  15      102.04       92.55     21.76 o
   4   3  15     2869.45     2782.47    100.82 o
   5   3  15        1.81       14.85     20.39 o
   6   3  15       32.81       43.13     17.21 o
   7   3  15        2.82       12.80     11.96 o
   0   4  15      156.40      121.87     20.80 o
   1   4  15       38.90       37.60     12.78 o
   2   4  15      490.88      508.70     36.99 o
   3   4  15        2.05        2.26     13.86 o
   4   4  15      826.89      716.69     47.60 o
   5   4  15        2.06       26.96     14.50 o
   6   4  15       30.38       52.29     18.12 o
   7   4  15       25.91       28.02     12.57 o
   1   5  15       84.58       98.66     13.22 o
   2   5  15     2099.29     2107.37     77.74 o
   3   5  15       77.54      117.34     25.03 o
   4   5  15      154.78      131.33     27.42 o
   5   5  15       44.40       45.46     13.22 o
   6   5  15       28.49       39.73     15.91 o
   7   5  15       40.72       30.78     11.02 o
   0   6  15       62.05       70.97     18.85 o
   1   6  15       43.69       35.66     10.33 o
   2   6  15     1497.22     1586.98     63.12 o
   3   6  15       64.82       58.06     17.66 o
   4   6  15      821.87      790.40     45.75 o
   5   6  15        0.75      -11.83     17.96 o
   6   6  15      247.40      222.98     27.02 o
   7   6  15       54.60       93.81     15.67 o
   1   7  15      496.94      569.09     27.04 o
   2   7  15     1491.96     1614.53     68.87 o
   3   7  15       59.75       79.81     19.69 o
   4   7  15      206.83      217.15     26.16 o
   5   7  15        0.94       13.65     11.90 o
   6   7  15      369.56      417.99     33.38 o
   0   8  15      570.45      581.66     40.91 o
   1   8  15      176.98      165.63     20.97 o
   2   8  15      178.51      236.45     29.11 o
   3   8  15       62.75       69.96     17.60 o
   4   8  15      104.77       86.68     23.05 o
   5   8  15        5.18       20.43     17.45 o
   6   8  15      112.39      157.95     20.40 o
   1   9  15       39.42       50.94     14.26 o
   2   9  15       95.33       98.74     22.26 o
   3   9  15      116.03      117.70     22.82 o
   4   9  15       76.53       83.15     16.91 o
   5   9  15        7.67       35.73     11.36 o
   6   9  15       44.60       54.12     12.59 o
   0  10  15       82.30      107.82     20.74 o
   1  10  15       66.39       45.05     14.23 o
   2  10  15      778.60      828.45     49.50 o
   3  10  15      253.18      280.33     30.77 o
   4  10  15        5.20       14.63     19.42 o
   5  10  15       13.33       16.56      9.92 o
   1  11  15        0.00        4.22     12.37 o
   2  11  15      345.25      413.05     54.50 o
   3  11  15       19.60       19.62     24.08 o
   4  11  15       30.49       53.67     26.89 o
   5  11  15       19.65       20.64      7.25 o
   0  12  15      666.82      720.29     67.56 o
   1  12  15       67.37       48.49     19.14 o
   2  12  15        0.24       25.07     30.69 o
   3  12  15      459.17      508.88     57.02 o
   4  12  15       75.60       63.14     23.09 o
   1  13  15      174.42      132.38     22.47 o
   2  13  15       17.43        5.58     23.05 o
   3  13  15       15.96       -3.37     23.65 o
   4  13  15       33.89       20.89     17.54 o
   0  14  15      449.29      486.38     49.72 o
   1  14  15      116.16      126.02     29.66 o
   2  14  15      163.47      149.03     34.22 o
   3  14  15      130.58      128.80     26.25 o
   4  14  15       14.93       21.96     13.81 o
   1  15  15      182.78      178.00     32.29 o
   2  15  15       27.20        2.85     19.48 o
   3  15  15        4.24        7.34     13.24 o
   0  16  15       34.35       29.95     14.86 o
   1  16  15       21.82       27.94     15.35 o
   2  16  15        2.73       10.07     15.79 o
   0   0  16      409.50      363.02     48.81 o
   1   0  16      405.79      446.50     29.90 o
   2   0  16     1280.09     1356.31     93.83 o
   3   0  16      237.86      240.38     43.55 o
   4   0  16       59.66       16.92     20.16 o
   5   0  16      154.50       97.49     21.76 o
   6   0  16        7.56       45.23     15.27 o
   7   0  16       86.70       71.97     12.32 o
   1   1  16      355.04      382.75     27.49 o
   2   1  16      753.50      796.65     42.23 o
   3   1  16     1342.98     1291.47     50.35 o
   4   1  16      542.75      484.02     36.92 o
   5   1  16      141.61      119.45     16.83 o
   6   1  16       98.59      121.68     14.01 o
   7   1  16        0.75       -8.10      8.12 o
   0   2  16       10.91       25.78     14.62 o
   1   2  16      491.33      429.78     24.21 o
   2   2  16     1215.03     1307.13     95.96 o
   3   2  16       89.95       77.96     19.40 o
   4   2  16      851.81      828.05     45.35 o
   5   2  16        1.39        2.92      7.48 o
   6   2  16       50.48       56.30     16.76 o
   7   2  16       12.83       25.94     11.17 o
   1   3  16      362.94      419.73     24.01 o
   2   3  16       41.47       47.81     17.83 o
   3   3  16       68.72       75.51     19.72 o
   4   3  16      134.43      119.95     16.65 o
   5   3  16      209.65      221.99     21.91 o
   6   3  16       11.63       21.07     14.87 o
   7   3  16        0.56        2.71      9.45 o
   0   4  16      836.22      769.57     46.78 o
   1   4  16       44.37       34.60      9.81 o
   2   4  16      157.69      184.16     24.83 o
   3   4  16      175.03      185.12     26.40 o
   4   4  16       43.58       37.48     13.56 o
   5   4  16      135.53      140.39     23.93 o
   6   4  16        7.92       18.58     14.14 o
   7   4  16       13.57       19.86     10.01 o
   1   5  16        3.57      -10.09     10.09 o
   2   5  16       34.35       36.81     18.63 o
   3   5  16      114.24       83.36     19.30 o
   4   5  16        0.01        2.59     13.11 o
   5   5  16        3.90       -7.65     15.30 o
   6   5  16      158.62      183.27     24.38 o
   7   5  16      105.23      119.51     14.42 o
   0   6  16      783.88      791.31     50.65 o
   1   6  16        0.08       -9.56      9.56 o
   2   6  16       21.23       18.22     16.27 o
   3   6  16        8.65       10.17     15.11 o
   4   6  16      516.56      472.17     34.79 o
   5   6  16        0.50       -9.18      9.18 o
   6   6  16       20.02       42.08     14.58 o
   1   7  16      334.72      299.39     21.42 o
   2   7  16      100.25      109.72     21.97 o
   3   7  16      119.64      116.30     21.53 o
   4   7  16      358.51      347.80     29.50 o
   5   7  16        6.28      -12.48     12.48 o
   6   7  16       18.75        6.66     10.49 o
   0   8  16        1.08        5.16     13.71 o
   1   8  16        6.91        4.75      9.43 o
   2   8  16       57.72       63.07     34.63 o
   3   8  16      346.96      339.35     31.66 o
   4   8  16        0.53       21.54     12.90 o
   5   8  16       45.80       37.48     17.42 o
   6   8  16       16.16       13.03      9.06 o
   1   9  16      934.12      940.54     34.33 o
   2   9  16       26.52       22.98     15.16 o
   3   9  16        1.33       -6.72     13.98 o
   4   9  16      217.81      208.19     22.79 o
   5   9  16       92.97      109.31     13.79 o
   0  10  16      168.63      201.51     26.56 o
   1  10  16      143.93      145.22     18.50 o
   2  10  16      218.81      240.09     27.64 o
   3  10  16       21.10        0.46     19.82 o
   4  10  16       18.55       36.29     22.34 o
   5  10  16       11.47       10.08      7.54 o
   1  11  16      915.40      922.02     50.81 o
   2  11  16     1421.83     1482.68     94.43 o
   3  11  16       41.22       64.18     28.34 o
   4  11  16        2.57      -12.13     19.64 o
   0  12  16      359.95      391.54     48.13 o
   1  12  16       10.86        3.03     15.50 o
   2  12  16       37.40       48.15     26.42 o
   3  12  16      125.86      109.08     28.71 o
   4  12  16       37.74       50.76     19.18 o
   1  13  16      774.52      799.48     66.04 o
   2  13  16       36.88        9.26     23.35 o
   3  13  16        4.06      -13.47     19.98 o
   4  13  16       24.67       61.08     18.42 o
   0  14  16      140.77      130.26     27.36 o
   1  14  16        0.25      -10.24     18.90 o
   2  14  16       60.80       77.23     24.46 o
   3  14  16       20.89       -4.84     13.22 o
   1  15  16        0.04        5.74     15.93 o
   2  15  16        7.78        1.16     13.41 o
   1   1  17      300.31      275.36     21.36 o
   2   1  17      151.87      166.89     21.86 o
   3   1  17      427.49      391.12     36.03 o
   4   1  17        7.94       -4.20     13.40 o
   5   1  17      798.96      704.17     34.88 o
   6   1  17       47.52       73.58     10.30 o
   0   2  17      359.64      344.62     41.67 o
   1   2  17      196.75      158.50     19.80 o
   2   2  17      118.00      175.96     27.16 o
   3   2  17     1770.20     1588.63     56.27 o
   4   2  17      172.26      156.23     24.95 o
   5   2  17      117.86       96.69     11.37 o
   6   2  17       66.26       87.67     17.72 o
   1   3  17      196.23      169.36     17.35 o
   2   3  17       69.08       85.69     22.17 o
   3   3  17     2332.21     2218.99     80.00 o
   4   3  17        1.95        9.45     11.04 o
   5   3  17       76.68       90.59     15.18 o
   6   3  17       34.51       29.25     12.21 o
   0   4  17     1180.43     1251.01     59.10 o
   1   4  17       29.40       27.88     11.19 o
   2   4  17      710.61      737.78     54.75 o
   3   4  17       12.75       50.07     19.39 o
   4   4  17        0.22       12.19     11.11 o
   5   4  17      365.98      339.69     46.13 o
   6   4  17      153.87      207.71     24.28 o
   1   5  17      104.80      104.58     14.28 o
   2   5  17       16.11       20.45     16.31 o
   3   5  17        9.39        7.29     14.94 o
   4   5  17       62.04       74.85     14.08 o
   5   5  17       45.19       57.56     17.16 o
   6   5  17       29.49       44.60     14.29 o
   0   6  17      302.85      347.91     32.71 o
   1   6  17      398.50      426.11     24.57 o
   2   6  17        0.04       19.21     16.02 o
   3   6  17      132.38      105.77     21.67 o
   4   6  17       17.33       11.21     10.75 o
   5   6  17       20.07        7.28     10.24 o
   6   6  17       59.73       68.94     14.96 o
   1   7  17      238.08      250.99     19.72 o
   2   7  17      415.18      438.87     37.15 o
   3   7  17      254.85      236.00     27.37 o
   4   7  17      536.50      476.79     32.35 o
   5   7  17      310.39      327.93     32.99 o
   6   7  17        6.64       -4.48      8.84 o
   0   8  17      219.97      234.72     26.69 o
   1   8  17       54.06       54.78     11.42 o
   2   8  17        4.24        2.37     15.53 o
   3   8  17      102.56      107.63     20.23 o
   4   8  17        2.01      -12.36     13.18 o
   5   8  17      199.87      162.87     33.01 o
   1   9  17       78.86       84.60     12.95 o
   2   9  17       44.24       38.69     16.21 o
   3   9  17       76.81      108.09     19.75 o
   4   9  17        0.05       29.67     21.24 o
   5   9  17        1.82        4.11     14.35 o
   0  10  17       15.53       25.49     12.73 o
   1  10  17      322.72      304.90     24.03 o
   2  10  17      192.58      170.12     24.81 o
   3  10  17        0.40        8.97     19.98 o
   4  10  17        7.99      -12.65     18.20 o
   5  10  17       31.26       56.26     11.19 o
   1  11  17       64.44       79.20     18.75 o
   2  11  17      150.48      148.08     35.80 o
   3  11  17       78.76       74.43     22.85 o
   4  11  17       46.63       44.21      9.64 o
   0  12  17     1086.12     1120.72     72.51 o
   1  12  17       31.51       19.34     21.38 o
   2  12  17        0.01       18.76     19.99 o
   3  12  17       23.76       50.52     20.96 o
   4  12  17       24.07       23.94     13.48 o
   1  13  17       98.48       83.34     26.40 o
   2  13  17      170.45      167.32     28.80 o
   3  13  17      129.02       98.94     21.47 o
   0  14  17       50.28       59.86     17.70 o
   1  14  17      179.98      195.84     29.32 o
   2  14  17        1.16       30.33     18.31 o
   3  14  17        1.85        1.86     11.88 o
   1  15  17        0.13       26.41     14.87 o
   0   0  18        0.08       22.64     24.01 o
   1   0  18       99.87       89.49     21.02 o
   2   0  18      398.40      404.04     53.79 o
   3   0  18      143.84      156.77     34.99 o
   4   0  18       96.46       75.59     25.95 o
   5   0  18      180.79      131.39     20.63 o
   6   0  18      645.35      835.37     36.74 o
   1   1  18        9.96        6.13     10.78 o
   2   1  18      259.95      249.11     31.46 o
   3   1  18      402.01      398.28     36.02 o
   4   1  18       16.43       38.96     16.50 o
   5   1  18       13.26        5.70      7.90 o
   6   1  18       24.27       37.61     12.15 o
   0   2  18      120.52       81.47     19.79 o
   1   2  18        9.44       16.48     10.84 o
   2   2  18       63.54       51.30     16.99 o
   3   2  18      851.70      767.35     48.59 o
   4   2  18       21.19        9.20     16.05 o
   5   2  18      211.81      249.73     25.27 o
   6   2  18       12.22       33.78     12.25 o
   1   3  18       93.10       72.81     15.59 o
   2   3  18        9.40       26.26     17.59 o
   3   3  18      181.03      164.45     20.33 o
   4   3  18       49.38       23.21     13.56 o
   5   3  18      393.50      424.81     25.36 o
   6   3  18      130.94      181.18     19.46 o
   0   4  18      161.65       92.89     21.63 o
   1   4  18       24.67       21.96     10.17 o
   2   4  18       37.42       45.94     23.92 o
   3   4  18       70.03       49.04     14.34 o
   4   4  18        0.39        9.11     13.23 o
   5   4  18       55.02       25.01     13.46 o
   6   4  18        3.05       -4.70      9.10 o
   1   5  18      257.97      242.73     18.92 o
   2   5  18      259.95      213.77     27.60 o
   3   5  18       23.42       22.93     25.30 o
   4   5  18      217.12      201.07     19.02 o
   5   5  18        3.77       26.58     12.62 o
   6   5  18       26.23       38.58     10.58 o
   0   6  18      257.60      237.94     27.25 o
   1   6  18       28.46       36.91     11.69 o
   2   6  18        2.37      -11.18     16.71 o
   3   6  18      136.25      164.98     23.96 o
   4   6  18       14.37       13.47      9.57 o
   5   6  18      126.95       74.13     13.99 o
   6   6  18      167.53      223.88     18.75 o
   1   7  18     1152.32     1160.25     37.16 o
   2   7  18       88.87       71.63     24.60 o
   3   7  18       15.13       24.12     15.36 o
   4   7  18        5.51       12.58      9.73 o
   5   7  18       61.68      131.32     19.75 o
   0   8  18       75.03       77.98     18.53 o
   1   8  18       49.71       40.19      9.94 o
   2   8  18      115.33      135.39     22.89 o
   3   8  18        4.05        7.27     13.83 o
   4   8  18        4.87        6.95      8.04 o
   5   8  18      211.57      263.12     23.39 o
   1   9  18       21.06       36.44     13.47 o
   2   9  18        2.98        5.47     13.40 o
   3   9  18       36.67       34.55     13.66 o
   4   9  18        2.39        4.12     10.29 o
   5   9  18      124.18      155.99     16.78 o
   0  10  18      966.38     1009.58     71.19 o
   1  10  18      633.85      642.14     30.87 o
   2  10  18       41.56       23.63     13.84 o
   3  10  18        0.18        1.61     19.58 o
   4  10  18       35.88       32.45     11.25 o
   1  11  18        5.95      -19.74     27.85 o
   2  11  18       45.72       64.06     23.30 o
   3  11  18       15.58       12.03     15.41 o
   4  11  18      165.09      157.72     21.80 o
   0  12  18      695.12      662.07     50.93 o
   1  12  18       27.23       40.63     23.21 o
   2  12  18      367.81      412.02     42.63 o
   3  12  18       25.88       16.74     13.11 o
   1  13  18        0.03       -1.31     15.20 o
   2  13  18        0.00      -10.76     16.66 o
   3  13  18      180.73      163.32     22.32 o
   1  14  18      472.67      478.37     36.19 o
   1   1  19       88.58       66.46     13.19 o
   2   1  19        5.08        0.91     15.80 o
   3   1  19      101.73       76.85     20.08 o
   4   1  19      186.05      159.99     20.77 o
   5   1  19        6.55       14.04      5.39 o
   0   2  19      106.05      120.20     28.31 o
   1   2  19      160.00      166.46     16.83 o
   2   2  19        5.83       33.88     19.65 o
   3   2  19      454.44      463.45     36.65 o
   4   2  19        5.98       -7.08     11.72 o
   5   2  19       14.48       12.70     10.20 o
   1   3  19      509.05      491.08     23.88 o
   2   3  19       18.92       19.95     13.55 o
   3   3  19      175.34      175.05     24.91 o
   4   3  19        4.02       12.96     13.84 o
   5   3  19      265.89      212.54     23.29 o
   0   4  19      858.24      841.77     47.76 o
   1   4  19      288.33      260.23     19.44 o
   2   4  19      454.46      412.15     47.31 o
   3   4  19      174.11      154.84     19.19 o
   4   4  19       11.86       24.10     12.64 o
   5   4  19       46.16       54.01     13.83 o
   1   5  19      654.49      636.09     32.35 o
   2   5  19        9.07        3.97     14.58 o
   3   5  19       37.13       36.65     14.15 o
   4   5  19       20.80       26.99     12.58 o
   5   5  19       76.94       68.22     21.57 o
   0   6  19       18.36       15.06     17.68 o
   1   6  19       10.05       28.42      9.75 o
   2   6  19       54.04       50.26     16.82 o
   3   6  19       57.21       49.16     12.79 o
   4   6  19       45.57       40.63     15.54 o
   5   6  19      134.44      165.78     19.17 o
   1   7  19        5.52        9.14      8.46 o
   2   7  19       13.99       18.15     15.04 o
   3   7  19       78.62       71.98     16.08 o
   4   7  19        6.70        4.38      7.93 o
   5   7  19       75.60      119.11     15.50 o
   0   8  19        2.10       12.55     21.43 o
   1   8  19       21.94       13.15      8.53 o
   2   8  19        2.30       14.01     14.79 o
   3   8  19       28.33       21.05     11.71 o
   4   8  19        0.06      -11.58     11.58 o
   1   9  19      659.97      616.07     29.42 o
   2   9  19       10.81       13.34     23.71 o
   3   9  19       33.80       37.04     12.49 o
   4   9  19       31.50       33.80     10.08 o
   0  10  19       61.40       74.10     23.45 o
   1  10  19      169.22      212.62     22.57 o
   2  10  19       45.57       24.98     20.28 o
   3  10  19        0.43       -3.92     15.10 o
   1  11  19      203.10      227.32     31.96 o
   2  11  19        4.31       -3.96     16.13 o
   3  11  19        2.87      -17.25     17.25 o
   0  12  19       96.31       91.38     19.10 o
   1  12  19       40.95       58.76     18.23 o
   2  12  19        0.88      -16.44     16.44 o
   1  13  19        0.94      -10.79     10.79 o
   0   0  20      388.10      327.86     45.06 o
   1   0  20      648.08      618.56     67.06 o
   2   0  20       55.84       60.88     32.23 o
   3   0  20       99.13      100.14     28.68 o
   4   0  20     1213.92     1147.40     63.81 o
   5   0  20       50.62       52.09     11.32 o
   1   1  20       11.27        3.90      9.74 o
   2   1  20       17.72        3.95     15.72 o
   3   1  20      104.26      127.88     22.46 o
   4   1  20       54.99       45.74     13.21 o
   5   1  20      405.41      520.99     29.44 o
   0   2  20      356.20      358.29     32.81 o
   1   2  20      332.03      276.42     20.18 o
   2   2  20       41.32       16.36     15.06 o
   3   2  20      312.50      275.51     27.29 o
   4   2  20      116.10      121.56     17.39 o
   5   2  20        3.37       10.87      9.78 o
   1   3  20      103.16      116.33     15.19 o
   2   3  20       92.29      104.51     21.29 o
   3   3  20       14.45       20.19     18.21 o
   4   3  20      130.00      113.93     16.72 o
   5   3  20      100.68      160.87     18.45 o
   0   4  20      992.44      840.14     46.16 o
   1   4  20       34.19       40.93     11.18 o
   2   4  20       10.51       25.21     15.78 o
   3   4  20      258.07      274.48     41.67 o
   4   4  20       56.92       62.64     13.42 o
   5   4  20       39.48       44.62     10.85 o
   1   5  20        1.86        0.06      8.91 o
   2   5  20       76.51       67.82     14.69 o
   3   5  20       23.36       34.85     14.63 o
   4   5  20      162.06      153.19     19.04 o
   5   5  20      147.29      194.54     18.73 o
   0   6  20       99.13      107.87     18.89 o
   1   6  20        2.75       -1.46      8.15 o
   2   6  20        0.12       -1.41     11.35 o
   3   6  20      142.68      127.77     18.77 o
   4   6  20       50.57       62.08     11.91 o
   1   7  20      128.70      117.11     14.23 o
   2   7  20       97.20       61.17     28.83 o
   3   7  20        2.97        6.18      8.87 o
   4   7  20        6.81       10.51      8.43 o
   0   8  20       13.42       23.75     12.56 o
   1   8  20       30.24       41.28     13.30 o
   2   8  20       55.76       41.63     14.54 o
   3   8  20       88.79       81.17     11.52 o
   1   9  20      166.89      149.65     19.34 o
   2   9  20        8.43       14.20     20.37 o
   3   9  20       22.15       13.20     11.28 o
   0  10  20        1.10       14.09     14.49 o
   1  10  20       39.84       35.74     17.07 o
   2  10  20        7.90       -5.27     14.30 o
   3  10  20        6.61       -2.49      8.58 o
   1  11  20       12.46       13.17     13.80 o
   2  11  20      200.23      190.28     25.47 o
   1   1  21      209.17      198.05     16.00 o
   2   1  21       76.09       55.99     23.85 o
   3   1  21        5.84       -6.03     29.25 o
   4   1  21      131.21      113.95     14.06 o
   0   2  21       87.77       56.79     15.72 o
   1   2  21      147.37      135.06     13.89 o
   2   2  21        0.89       -7.33     13.62 o
   3   2  21      381.69      394.11     29.93 o
   4   2  21        1.69        0.42      7.64 o
   1   3  21      135.67      103.88     18.62 o
   2   3  21        6.42        8.58     25.70 o
   3   3  21      276.33      288.21     24.82 o
   4   3  21        1.54       10.56      8.24 o
   0   4  21       95.92       93.80     18.78 o
   1   4  21       10.46       12.08      8.10 o
   2   4  21       23.46       12.49     13.17 o
   3   4  21        0.14       15.48     20.02 o
   4   4  21        1.51       25.93      8.75 o
   1   5  21      411.47      345.15     18.98 o
   2   5  21       57.92       79.30     17.16 o
   3   5  21        0.03        5.46     10.47 o
   4   5  21        4.46       16.08      7.82 o
   0   6  21       25.68       54.85     14.33 o
   1   6  21       10.63       -1.71      7.61 o
   2   6  21        4.28       -3.85     12.83 o
   3   6  21        0.37        4.70      9.71 o
   4   6  21        3.06        1.22      8.04 o
   1   7  21        0.00       -9.62      9.62 o
   2   7  21       27.76       35.45     13.17 o
   3   7  21        1.60        5.57      8.82 o
   0   8  21       17.04       21.46     13.92 o
   1   8  21       34.23       21.74      8.88 o
   2   8  21        3.93       -4.99     12.92 o
   3   8  21       10.23       12.76     13.03 o
   1   9  21       23.29       23.83     12.13 o
   2   9  21       87.54       33.74     18.13 o
   0  10  21        0.35       -4.61     12.66 o
   1  10  21        4.84        6.91     12.59 o
   2  10  21        0.67       28.81     14.10 o
   0   0  22      349.42      287.19     36.03 o
   1   0  22        0.01       -9.87     11.01 o
   2   0  22       70.72       75.57     22.69 o
   3   0  22       79.62       69.49     19.15 o
   4   0  22       71.51       54.80     12.93 o
   1   1  22       42.95       35.26      8.34 o
   2   1  22       79.84       83.08     18.42 o
   3   1  22      348.13      354.11     24.84 o
   4   1  22      390.89      369.83     19.61 o
   0   2  22       47.30       22.33     11.03 o
   1   2  22      161.23      142.78     18.44 o
   2   2  22      250.70      238.92     23.50 o
   3   2  22        1.18      -13.74     18.07 o
   4   2  22       94.54       85.04     14.50 o
   1   3  22      120.60       97.49     13.05 o
   2   3  22      263.58      267.26     23.88 o
   3   3  22        8.13        7.73      9.20 o
   0   4  22      150.35      117.27     16.15 o
   1   4  22      141.28      154.58     15.59 o
   2   4  22        0.55        3.59     11.48 o
   3   4  22       55.79       86.74     13.50 o
   1   5  22       38.99       35.92     10.69 o
   2   5  22       26.33       23.56     11.56 o
   3   5  22        6.98       15.49     11.54 o
   0   6  22        0.06       14.66      9.47 o
   1   6  22       17.50       35.53     11.73 o
   2   6  22      109.00       99.35     15.00 o
   3   6  22       16.40       14.99     14.39 o
   1   7  22       43.77       21.90     10.00 o
   2   7  22        2.82        0.39      9.03 o
   0   8  22      144.40       64.90     18.61 o
   1   8  22        1.47        2.62     12.76 o
   2   8  22       42.28       16.32     14.27 o
   1   9  22      116.78       60.04     16.36 o
   1   1  23       22.75       14.94     15.55 o
   2   1  23        2.37       -5.91     14.09 o
   3   1  23      162.50      130.27     13.34 o
   0   2  23      126.82       99.90     17.60 o
   1   2  23       17.75       26.91     11.05 o
   2   2  23       59.38       58.45     12.20 o
   3   2  23       11.72       -2.52     10.92 o
   1   3  23      214.03      183.39     18.60 o
   2   3  23        1.85        8.73      8.91 o
   3   3  23       60.32       55.28      9.98 o
   0   4  23       32.35       23.48     10.22 o
   1   4  23        8.70       21.59     11.05 o
   2   4  23        8.20        7.11      8.63 o
   1   5  23      123.82      110.69     17.18 o
   2   5  23      604.09      540.53     62.22 o
   0   6  23       19.35        2.44     11.43 o
   1   6  23        1.44       -7.03      7.03 o
   2   6  23        4.60       -2.57      7.01 o
   1   7  23       22.54       20.28     12.55 o
   0   0  24       56.31       41.12     11.81 o
   1   0  24      153.21       93.91     16.92 o
   2   0  24       10.22        6.68      9.59 o
   1   1  24        0.00       -0.50     11.02 o
   2   1  24      157.68      139.45     19.46 o
   1   2  24       31.53       31.78     13.80 o
   1   3  24        2.04       -3.45      6.78 o
 
